# Supplementary material for: A single-cell map of antisense oligonucleotide activity in the brain
Source: Nucleic Acids Res. 2023 May 16;51(14):7109–24. doi: 10.1093/nar/gkad371 (PMC10415122; doi:10.1093/nar/gkad371)
Supplement: gkad371_Supplemental_Files [file gkad371_supplemental_files.zip]

Archive with 2 entries (2 files):
- 2023-04-11-supplement.pdf
- supplement.xlsx
