# Supplementary material for: A single-cell map of antisense oligonucleotide activity in the brain
Source: Nucleic Acids Res. 2023 May 16;51(14):7109–24. doi: 10.1093/nar/gkad371 (PMC10415122; doi:10.1093/nar/gkad371)
Supplement: gkad371_Supplemental_Files [file gkad371_supplemental_files.zip › supplement.xlsx]

## Sheet: contents
table_number	description
s01	Quality control metrics for single-nucleus sequencing data.
s02	Summary of samples analyzed.
s03	Comparison of nuclei counts by cell type in mouse cerebellum, this study vs. Kozareva 2021.
s04	Comparison of nuclei counts by cell type in mouse thalamus, this study vs. Li 2021.
s05	Comparison of nuclei counts by cell type in mouse cortex, this study vs. ding 2021.
s06	Bulk tissue target engagement quantified by single cell sequencing and by qPCR, all samples all conditions.
s07	Bulk tissue target engagement quantified by single cell sequencing and by qPCR, summarized for all conditions.
s08	Negative binomial model individual point estimates for all samples, conditions.
s09	Negative binomial model coefficients for all conditions.
s10	Negative binomial model coefficients simplified summary.
s11	Proportion of UMI count matrix cells that are zeroes.
s12	Parameters of linear models malat1_umis ~ total_umis by cell type.
s13	Histograms of Prnp UMI counts in astrocytes under different models.
s14	Cortical excitatory neuron clusters: marker expression and residual Prnp.
s15	Cortical inhibitory neuron clusters: marker expression and residual Prnp.
s16	Washout of ASO 1 and ASO 6 between 2 and 12 weeks in mouse cortex by cell type.
s17	Pharmacokinetic analysis of drug concentration in NHP tissue.
s18	Summarized pharmacokinetic analysis of drug concentration in NHP tissue.
s19	PrP ELISA results for cynomolgus macaques, indivudals.
s20	PrP ELISA results for cynomolgus macaques, summarized.
s21	Mean differences from bulk tissue residual target by cell type.
s22	Correlation matrix of residual target by cell type in all conditions.
s23	Difference of subtype residual and overall residual for all neurons in all conditions.

## Sheet: s01
animal_short	species	treatment	weeks	region	estimated_number_of_cells	mean_reads_per_cell	median_genes_per_cell	number_of_reads	valid_barcodes	sequencing_saturation	q30_bases_in_barcode	q30_bases_in_rna_read	q30_bases_in_umi	reads_mapped_to_genome	reads_mapped_confidently_to_genome	reads_mapped_confidently_to_intergenic_regions	reads_mapped_confidently_to_intronic_regions	reads_mapped_confidently_to_exonic_regions	reads_mapped_confidently_to_transcriptome	reads_mapped_antisense_to_gene	fraction_reads_in_cells	total_genes_detected	median_umi_counts_per_cell
b1_02wk	mouse	ASO 1	2	cortex	6783	84244	3575	571429131	97.1%	71.5%	95.7%	92.5%	95.1%	93.5%	91.2%	5.4%	47.1%	38.8%	54.3%	31.3%	77.3%	26115	8784
b2_02wk	mouse	ASO 1	2	cortex	8282	77804	4399	644371039	96.3%	56.1%	97.0%	94.4%	96.7%	94.5%	92.4%	6.0%	60.2%	26.2%	47.3%	38.9%	89.3%	26979	13196
b3_02wk	mouse	ASO 1	2	cortex	6459	90007	3650	581355259	96.5%	72.9%	93.4%	90.2%	92.7%	94.0%	92.1%	5.5%	55.1%	31.5%	51.2%	35.2%	86.1%	26191	9725
b4_02wk	mouse	ASO 1	2	cortex	7468	67568	3997	504594975	96.3%	49.3%	97.0%	94.5%	96.7%	94.6%	92.6%	5.9%	63.0%	23.7%	43.3%	43.1%	89.2%	26662	11960
b1_12wk	mouse	ASO 1	12	cortex	6989	86361	3631	603576628	97.2%	75.4%	95.8%	93.3%	95.2%	93.6%	91.2%	5.3%	42.5%	43.4%	59.3%	26.4%	76.2%	26144	8409
b2_12wk	mouse	ASO 1	12	cortex	1176	344119	6142	404683515	95.5%	81.7%	94.6%	93.0%	94.3%	94.9%	92.9%	6.1%	64.3%	22.5%	45.7%	40.8%	91.3%	25118	25805
b3_12wk	mouse	ASO 1	12	cortex	8535	62304	3659	531760684	96.6%	60.1%	93.5%	90.2%	92.8%	94.1%	92.1%	5.5%	54.8%	31.8%	49.5%	36.9%	84.1%	26344	9101
b4_12wk	mouse	ASO 1	12	cortex	9314	81515	4378	759229525	96.1%	61.2%	97.2%	94.2%	96.9%	94.6%	92.5%	5.9%	59.7%	26.9%	47.8%	38.5%	89.7%	27092	12492
c1_02wk	mouse	ASO 6	2	cortex	6910	107034	3968	739602306	97.2%	74.2%	95.9%	93.2%	95.4%	92.4%	89.9%	5.3%	46.3%	38.3%	52.5%	31.9%	80.2%	26231	10378
c2_02wk	mouse	ASO 6	2	cortex	8851	80899	4321	716033188	96.3%	60.5%	97.1%	93.8%	96.9%	94.4%	92.4%	6.0%	59.5%	26.9%	49.3%	36.8%	91.2%	27032	12940
c3_02wk	mouse	ASO 6	2	cortex	7760	71373	3180	553857639	96.6%	70.8%	93.6%	90.6%	93.0%	94.3%	92.4%	5.4%	54.2%	32.9%	52.4%	34.4%	87.6%	26341	7640
c4_02wk	mouse	ASO 6	2	cortex	842	348062	3510	293067991	96.1%	90.7%	93.3%	91.2%	92.6%	94.8%	92.9%	5.6%	54.2%	33.1%	54.3%	32.7%	84.6%	23559	9075
b41	mouse	ASO 6	3	cerebellum	7543	80730	2227	608944182	95.8%	84.3%	96.7%	94.3%	96.6%	94.1%	91.8%	4.7%	53.0%	34.0%	60.8%	26.0%	86.8%	24957	5147
b42	mouse	ASO 6	3	cerebellum	5888	83775	2148	493267915	95.3%	82.8%	96.6%	94.1%	96.4%	92.5%	90.0%	4.6%	50.7%	34.6%	51.2%	33.9%	88.3%	24803	4645
b63	mouse	ASO 6	3	cerebellum	4580	119115	2459	545548358	95.1%	87.4%	96.6%	93.9%	96.5%	93.5%	91.0%	5.1%	52.9%	33.0%	55.8%	29.8%	87.2%	24559	5421
b65	mouse	ASO 6	3	cerebellum	4547	98674	2225	448670036	95.5%	88.9%	96.7%	94.1%	96.5%	94.2%	92.0%	5.8%	56.0%	30.3%	69.9%	16.0%	84.8%	23863	4775
b41	mouse	ASO 6	3	cortex	7584	52571	3036	398702013	95.5%	44.6%	96.7%	94.3%	96.5%	93.6%	91.4%	5.7%	63.0%	22.7%	35.2%	50.3%	88.4%	26495	7630
b42	mouse	ASO 6	3	cortex	6965	56825	3529	395787819	95.7%	50.2%	96.7%	93.4%	96.5%	94.5%	92.6%	5.5%	62.4%	24.6%	41.5%	45.3%	89.1%	26418	9355
b63	mouse	ASO 6	3	cortex	8894	40888	3576	363658622	96.3%	43.8%	96.6%	94.3%	96.5%	94.5%	92.4%	5.9%	56.6%	29.9%	47.3%	38.9%	84.9%	26487	8360
b65	mouse	ASO 6	3	cortex	9923	24876	2388	246841030	95.1%	33.6%	96.6%	94.0%	96.4%	93.6%	91.4%	6.4%	59.3%	25.7%	39.2%	45.6%	83.2%	26072	4626
b42	mouse	ASO 6	3	thalamus	7183	68483	2860	491912483	96.3%	70.3%	96.0%	94.8%	95.8%	90.1%	87.1%	5.6%	46.8%	34.7%	49.5%	31.8%	80.9%	25845	6297
b63	mouse	ASO 6	3	thalamus	6390	62171	3072	397275157	94.5%	55.5%	96.0%	94.0%	95.7%	91.4%	89.0%	6.0%	55.3%	27.6%	40.0%	42.7%	84.0%	26472	6541
b65	mouse	ASO 6	3	thalamus	5900	100321	2776	591892722	95.3%	65.6%	96.1%	94.1%	95.8%	91.2%	88.8%	6.3%	59.3%	23.2%	33.0%	49.3%	75.6%	26523	5349
c1_12wk	mouse	ASO 6	12	cerebellum	8010	62024	1891	496814650	97.4%	86.4%	94.5%	92.8%	94.0%	93.6%	91.4%	4.0%	46.7%	40.6%	60.1%	26.9%	91.7%	24389	3502
c2_12wk	mouse	ASO 6	12	cerebellum	8307	63696	1833	529118540	97.3%	86.6%	94.8%	92.5%	94.3%	93.4%	91.2%	4.3%	47.9%	39.0%	56.8%	29.9%	90.9%	24624	3312
c3_12wk	mouse	ASO 6	12	cerebellum	12556	39938	1508	501461983	97.4%	83.2%	94.6%	91.5%	94.2%	92.8%	90.5%	4.2%	46.5%	39.9%	57.4%	28.7%	89.8%	24938	2496
c4_12wk	mouse	ASO 6	12	cerebellum	8351	59353	2001	495660738	97.2%	83.1%	95.4%	93.4%	95.0%	93.1%	90.8%	4.0%	43.0%	43.7%	59.5%	27.0%	87.5%	24606	3692
c1_12wk	mouse	ASO 6	12	cortex	8690	64081	3350	556862934	97.2%	71.6%	95.8%	92.9%	95.2%	92.6%	90.3%	4.7%	42.4%	43.1%	59.9%	25.3%	77.6%	25816	7735
c2_12wk	mouse	ASO 6	12	cortex	7263	84078	4364	610657367	96.1%	56.4%	96.8%	93.9%	96.6%	94.1%	92.0%	5.9%	61.3%	24.8%	43.2%	42.6%	90.0%	26856	13246
c3_12wk	mouse	ASO 6	12	cortex	7791	65644	3695	511434966	96.7%	61.0%	93.4%	90.1%	92.7%	94.0%	92.0%	5.4%	55.2%	31.4%	49.6%	36.7%	84.6%	26381	9399
c4_12wk	mouse	ASO 6	12	cortex	631	512699	5793	323513252	96.3%	87.7%	93.1%	90.1%	92.4%	93.2%	91.1%	5.7%	60.0%	25.4%	44.3%	40.9%	89.3%	24008	23869
b2_12wk	mouse	Malat1 ASO	12	cerebellum	7257	54798	1956	397669594	97.4%	84.1%	94.5%	93.1%	94.1%	93.6%	91.3%	4.5%	50.5%	36.3%	56.8%	29.7%	90.0%	24330	3413
b3_12wk	mouse	Malat1 ASO	12	cerebellum	7059	79848	1984	563649486	97.2%	88.6%	94.6%	92.5%	94.2%	93.1%	90.6%	4.6%	51.3%	34.7%	55.2%	30.4%	91.3%	24647	3525
b4_12wk	mouse	Malat1 ASO	12	cerebellum	8383	68497	2046	574208861	97.1%	85.2%	95.4%	93.4%	95.0%	93.0%	90.5%	4.7%	50.5%	35.3%	52.5%	33.0%	88.0%	24868	3624
b1_12wk	mouse	Malat1 ASO	12	cerebellum	7067	61109	2029	431857232	97.4%	84.9%	95.3%	93.2%	94.9%	93.1%	90.5%	4.8%	43.1%	42.5%	59.5%	25.8%	86.0%	25061	3477
f1	cyno	aCSF	13	cerebellum	7475	75124	2839	561554954	97.1%	74.4%	94.8%	92.7%	94.5%	92.5%	88.0%	17.0%	55.2%	15.8%	42.1%	27.9%	86.8%	25770	6112
f1	cyno	aCSF	13	cortex	5932	128467	3552	762066355	97.4%	67.2%	95.9%	94.2%	95.5%	89.4%	83.0%	18.3%	49.9%	14.9%	39.8%	24.1%	72.8%	26522	7492
f2	cyno	aCSF	13	cerebellum	5171	132526	2981	685293811	97.7%	85.8%	95.5%	94.4%	95.1%	93.8%	89.7%	19.6%	50.0%	20.1%	46.1%	23.1%	85.1%	25410	6226
f2	cyno	aCSF	13	cortex	4125	115326	2656	475721047	97.7%	81.2%	95.7%	94.0%	95.3%	93.7%	89.6%	20.1%	47.1%	22.3%	46.7%	21.7%	85.3%	25524	5497
f3	cyno	ASO N	13	cerebellum	8947	68682	2978	614498310	97.2%	68.0%	94.9%	92.7%	94.5%	92.7%	88.2%	15.9%	59.0%	13.2%	51.9%	19.3%	84.6%	26121	7815
f3	cyno	ASO N	13	cortex	9705	47849	3896	464377313	97.7%	39.8%	95.9%	93.9%	95.5%	92.5%	87.9%	19.8%	53.5%	14.6%	46.4%	20.7%	83.9%	26624	9522
f4	cyno	ASO N	13	cerebellum	8138	74978	2836	610171249	97.2%	75.0%	94.8%	92.6%	94.4%	93.1%	88.7%	17.6%	57.8%	13.3%	51.5%	18.5%	86.3%	25961	6728
f4	cyno	ASO N	13	cortex	10932	64786	3929	708242598	97.8%	51.2%	96.0%	94.4%	95.6%	92.3%	87.3%	19.3%	54.8%	13.2%	48.5%	18.5%	81.4%	26785	10398
m1	cyno	aCSF	13	cerebellum	8116	52877	3399	429150310	97.2%	53.6%	94.7%	91.9%	94.3%	91.9%	87.3%	15.9%	52.7%	18.6%	48.6%	21.7%	83.4%	26068	8260
m1	cyno	aCSF	13	cortex	8039	62045	2616	498779528	97.5%	52.3%	95.9%	94.3%	95.5%	91.4%	86.3%	18.8%	51.1%	16.4%	37.8%	28.9%	80.9%	26467	5135
m2	cyno	aCSF	13	cerebellum	7269	83987	3419	610499309	97.2%	68.2%	94.7%	92.3%	94.4%	92.3%	87.7%	15.8%	56.8%	15.1%	50.3%	20.5%	84.7%	26191	9214
m2	cyno	aCSF	13	cortex	8770	60690	3004	532254664	97.5%	51.2%	95.9%	94.3%	95.5%	91.8%	87.0%	18.9%	50.4%	17.7%	39.6%	27.6%	76.0%	26511	5900
m3	cyno	ASO N	13	cerebellum	6988	76563	3338	535022584	97.1%	67.7%	94.7%	93.1%	94.2%	92.1%	87.4%	16.2%	55.5%	15.7%	48.8%	21.4%	85.1%	25951	8738
m3	cyno	ASO N	13	cortex	10030	77521	3993	777531069	97.7%	51.9%	95.9%	94.1%	95.4%	92.2%	87.1%	19.7%	54.3%	13.1%	47.2%	19.2%	80.3%	26877	10280
m4	cyno	ASO N	13	cerebellum	9139	68341	2977	624566727	97.3%	67.3%	94.9%	92.6%	94.5%	92.7%	88.4%	17.2%	57.5%	13.6%	52.7%	17.3%	85.8%	26249	7804
m4	cyno	ASO N	13	cortex	9118	76503	4136	697556001	97.7%	52.0%	95.9%	94.4%	95.5%	92.0%	87.3%	19.4%	54.1%	13.8%	47.9%	19.0%	82.5%	26788	11170
a1_02wk	mouse	PBS	2	cortex	6256	76086	3573	475993190	96.8%	68.7%	95.9%	92.3%	95.4%	91.3%	88.7%	5.2%	42.9%	40.6%	55.4%	27.8%	75.3%	25795	8698
a2_02wk	mouse	PBS	2	cortex	5779	97257	4592	562046079	96.2%	61.2%	97.1%	94.5%	96.9%	94.4%	92.4%	6.0%	59.0%	27.4%	47.1%	39.0%	89.1%	26589	14581
a3_02wk	mouse	PBS	2	cortex	7728	53058	3494	410034951	96.5%	53.8%	93.1%	89.9%	92.4%	93.9%	92.0%	5.6%	56.9%	29.5%	47.9%	38.2%	87.9%	26230	8840
a4_02wk	mouse	PBS	2	cortex	24417	30595	1021	747042376	97.1%	74.9%	95.8%	92.8%	95.2%	93.0%	90.4%	5.1%	41.9%	43.4%	58.6%	26.5%	77.5%	26174	1468
b02	mouse	PBS	3	cerebellum	6247	78524	2470	490537419	95.5%	80.1%	96.6%	94.4%	96.5%	93.7%	91.4%	4.5%	47.7%	39.2%	54.1%	32.6%	88.1%	24895	5203
b21	mouse	PBS	3	cerebellum	6438	87589	2319	563900807	96.7%	84.0%	96.8%	94.1%	96.6%	94.4%	92.3%	4.4%	50.7%	37.3%	53.5%	34.1%	87.9%	24772	4875
b61	mouse	PBS	3	cerebellum	3490	171578	2614	598806213	97.0%	89.6%	96.7%	94.4%	96.5%	93.4%	90.9%	5.2%	50.2%	35.5%	48.9%	36.5%	84.6%	24516	5658
b62	mouse	PBS	3	cerebellum	9347	64080	2245	598958644	96.2%	80.9%	96.7%	94.1%	96.5%	94.1%	91.8%	5.0%	50.5%	36.4%	58.8%	27.7%	84.8%	25334	4748
b01	mouse	PBS	3	cortex	4156	107034	4082	444831355	94.3%	62.8%	96.6%	93.9%	96.4%	94.3%	92.1%	5.5%	62.9%	23.7%	43.1%	43.3%	88.9%	26140	12312
b02	mouse	PBS	3	cortex	9093	37669	2941	342519702	94.0%	42.0%	96.6%	93.8%	96.3%	93.2%	91.0%	5.8%	60.9%	24.3%	37.5%	47.5%	88.3%	26255	6366
b12	mouse	PBS	3	cortex	8590	44305	3380	380576040	95.3%	46.5%	96.7%	94.0%	96.4%	94.4%	92.2%	6.0%	59.1%	27.2%	43.4%	42.6%	85.1%	26575	7880
b13	mouse	PBS	3	cortex	9181	47001	3161	431512552	95.8%	46.4%	96.7%	94.7%	96.5%	94.2%	92.1%	6.0%	60.7%	25.3%	39.7%	46.1%	86.4%	26657	7277
b21	mouse	PBS	3	cortex	7768	43068	3295	334551234	94.1%	50.1%	96.7%	94.6%	96.5%	94.4%	92.3%	5.7%	60.3%	26.2%	43.0%	43.3%	87.4%	26051	7216
b61	mouse	PBS	3	cortex	11030	34351	2834	378886773	95.6%	39.4%	96.6%	93.4%	96.4%	93.3%	91.0%	6.2%	59.9%	25.0%	38.4%	46.2%	85.7%	26546	5873
b62	mouse	PBS	3	cortex	8937	44411	2855	396897404	92.5%	46.0%	96.7%	94.2%	96.4%	93.7%	91.5%	6.0%	59.0%	26.4%	37.0%	48.3%	81.0%	26405	6075
b02	mouse	PBS	3	thalamus	13601	53625	2846	729358342	95.0%	65.6%	95.9%	94.0%	95.6%	92.4%	89.8%	5.4%	44.6%	39.8%	50.3%	33.8%	77.3%	26713	5517
b21	mouse	PBS	3	thalamus	7268	92484	3255	672174443	96.3%	75.2%	95.9%	94.2%	95.6%	89.6%	86.7%	5.7%	44.8%	36.2%	52.2%	28.5%	78.8%	25744	7344
b61	mouse	PBS	3	thalamus	8256	75910	2918	626710340	95.0%	71.9%	96.0%	94.4%	95.7%	90.7%	87.8%	5.6%	41.9%	40.3%	49.0%	32.9%	69.0%	25971	5790
b62	mouse	PBS	3	thalamus	7741	100144	3362	775212835	94.5%	67.7%	96.1%	94.5%	95.9%	91.8%	89.3%	5.8%	53.9%	29.6%	37.5%	45.8%	78.6%	26583	7782
a1_12wk	mouse	PBS	12	cerebellum	7072	47166	1600	333558214	97.4%	82.1%	94.7%	92.2%	94.2%	92.8%	90.5%	4.3%	47.3%	38.9%	55.7%	30.3%	86.8%	23947	2802
a2_12wk	mouse	PBS	12	cerebellum	7399	79069	1868	585028436	97.4%	86.8%	95.6%	94.1%	95.2%	93.4%	91.1%	4.3%	44.7%	42.1%	59.1%	27.5%	88.1%	24708	3483
a3_12wk	mouse	PBS	12	cerebellum	6991	57762	1863	403813990	97.4%	84.1%	94.5%	93.0%	94.0%	93.3%	91.1%	4.3%	48.4%	38.4%	59.2%	27.3%	88.1%	24316	3442
a4_12wk	mouse	PBS	12	cerebellum	6108	89610	1962	547338894	97.1%	89.5%	95.4%	94.1%	94.9%	93.8%	91.5%	4.2%	45.8%	41.5%	57.9%	29.1%	89.2%	24025	3662
a1_12wk	mouse	PBS	12	cortex	7662	92598	3794	709487621	97.2%	73.0%	95.9%	93.6%	95.3%	92.5%	89.9%	5.4%	44.8%	39.6%	53.4%	30.9%	80.0%	26241	9354
a2_12wk	mouse	PBS	12	cortex	9593	55671	3385	534055705	97.1%	63.0%	95.6%	93.8%	95.2%	93.6%	91.3%	5.3%	45.5%	40.5%	57.0%	28.7%	81.4%	26349	8237
a3_12wk	mouse	PBS	12	cortex	7833	70551	3695	552626336	96.7%	67.1%	93.4%	90.4%	92.6%	94.5%	92.5%	5.5%	49.5%	37.5%	55.0%	31.7%	82.5%	26115	9465
a4_12wk	mouse	PBS	12	cortex	6060	67701	3317	410268763	96.8%	68.7%	94.6%	91.4%	94.2%	94.3%	92.3%	5.4%	52.6%	34.2%	50.9%	35.7%	81.1%	25927	7590

## Sheet: s02
species	region	treatment	weeks	n
mouse	cerebellum	ASO 6	3	4
mouse	cerebellum	PBS	3	4
mouse	cerebellum	ASO 6	12	4
mouse	cerebellum	Malat1 ASO	12	4
mouse	cerebellum	PBS	12	4
mouse	cortex	ASO 1	2	4
mouse	cortex	ASO 6	2	4
mouse	cortex	PBS	2	4
mouse	cortex	ASO 6	3	4
mouse	cortex	PBS	3	7
mouse	cortex	ASO 1	12	4
mouse	cortex	ASO 6	12	4
mouse	cortex	PBS	12	4
mouse	thalamus	ASO 6	3	3
mouse	thalamus	PBS	3	4
cyno	cerebellum	aCSF	13	4
cyno	cerebellum	ASO N	13	4
cyno	cortex	aCSF	13	4
cyno	cortex	ASO N	13	4

## Sheet: s03
subtype	n_this_study	n_kozareva2021	color
astrocyte	4322	16717	#7fcdbb
Bergmann glia	6945	17498	#c7e9b4
endothelial stalk	1410	6142	#df65b0
fibroblast	1561	5333	#e7298a
Golgi	1130	3989	#fc4e2a
granule	110998	477176	#fed976
microglia	480	1296	#60affe
MLI	7453	23971	#fd8d3c
oligodendrocyte	3953	13363	#5eb9bd
OPC	497	2121	#1d91c0
pericyte	421	2271	#ce1256
PLI	559	2443	#e31a1c
Purkinje	2505	16634	#feb24c
UBC	406	1613	#bd0026

## Sheet: s04
subtype	n_this_study	n_li2020	color
astrocyte	6985	124	#7fcdbb
endothelial stalk	759	0	#df65b0
ependymal	297	0	#e7098a
excitatory	30769	226	#fcdc3b
inhibitory	3466	868	#ff9955
microglia	936	28	#60affe
oligodendrocyte	9613	388	#5eb9bd
OPC	1470	23	#1d91c0
pericyte	487	0	#ce1256

## Sheet: s05
subtype	n_this_study	n_ding2020	color
astrocyte	19023	1412	#7fcdbb
endothelial stalk	2956	403	#df65b0
excitatory	173134	7823	#fcdc3b
fibroblast	2066	0	#e7298a
inhibitory	23534	2472	#ff9955
microglia	4369	313	#60affe
oligodendrocyte	11504	798	#5eb9bd
OPC	3475	276	#1d91c0
pericyte	1498	29	#ce1256

## Sheet: s06
aggr	species	treatment	weeks	region	animal_short	sc_prnp_rpm	sc_prnp_rel	prnp_qpcr	sc_malat1_rpm	sc_malat1_rel	malat1_qpcr
cyno_cerebellum_full	cyno	aCSF	13	cerebellum	f1	153.866	1.01617	1.05129
cyno_cerebellum_full	cyno	aCSF	13	cerebellum	f2	195.895	1.29375	0.919682
cyno_cerebellum_full	cyno	aCSF	13	cerebellum	m1	134.837	0.890503	1.01928
cyno_cerebellum_full	cyno	aCSF	13	cerebellum	m2	121.068	0.799571	1.00975
cyno_cerebellum_full	cyno	ASO N	13	cerebellum	f3	78.6874	0.519675	0.784924
cyno_cerebellum_full	cyno	ASO N	13	cerebellum	f4	85.1613	0.56243	0.664283
cyno_cerebellum_full	cyno	ASO N	13	cerebellum	m3	95.9211	0.633491	0.944063
cyno_cerebellum_full	cyno	ASO N	13	cerebellum	m4	62.0161	0.409573	0.714727
cyno_cortex_full	cyno	aCSF	13	cortex	f1	131.357	0.879174	1.01194
cyno_cortex_full	cyno	aCSF	13	cortex	f2	211.097	1.41287	1.06809
cyno_cortex_full	cyno	aCSF	13	cortex	m1	124.021	0.83007	0.881511
cyno_cortex_full	cyno	aCSF	13	cortex	m2	131.164	0.877883	1.03846
cyno_cortex_full	cyno	ASO N	13	cortex	f3	65.7232	0.439886	0.461869
cyno_cortex_full	cyno	ASO N	13	cortex	f4	37.6592	0.252053	0.208167
cyno_cortex_full	cyno	ASO N	13	cortex	m3	43.5546	0.291511	0.318045
cyno_cortex_full	cyno	ASO N	13	cortex	m4	35.8364	0.239853	0.224357
mouse_cerebellum_full	mouse	ASO 6	3	cerebellum	b41	91.2978	0.542512	0.626402	77549	0.788481
mouse_cerebellum_full	mouse	ASO 6	3	cerebellum	b42	127.491	0.757582	0.688147	103634	1.0537
mouse_cerebellum_full	mouse	ASO 6	3	cerebellum	b63	104.384	0.620275	0.664536	75586.7	0.76853
mouse_cerebellum_full	mouse	ASO 6	3	cerebellum	b65	56.5849	0.33624	0.609781	44583.9	0.453308
mouse_cerebellum_full	mouse	ASO 6	12	cerebellum	c1_12wk	152.437	0.803548	0.807182	104338	0.960685
mouse_cerebellum_full	mouse	ASO 6	12	cerebellum	c2_12wk	152.88	0.805885	0.8346	99639.7	0.917426
mouse_cerebellum_full	mouse	ASO 6	12	cerebellum	c3_12wk	165.346	0.871596	0.784018	94185.6	0.867207
mouse_cerebellum_full	mouse	ASO 6	12	cerebellum	c4_12wk	173.256	0.913293	0.76914	104903	0.965887
mouse_cerebellum_full	mouse	Malat1 ASO	12	cerebellum	b1_12wk	308.918	1.62841	0.955639	48825.4	0.449556	0.497213
mouse_cerebellum_full	mouse	Malat1 ASO	12	cerebellum	b2_12wk	229.218	1.20829	1.17948	49139	0.452444	0.58271
mouse_cerebellum_full	mouse	Malat1 ASO	12	cerebellum	b3_12wk	209.794	1.1059	1.0398	51771.9	0.476686	0.521368
mouse_cerebellum_full	mouse	Malat1 ASO	12	cerebellum	b4_12wk	228.76	1.20587	0.901983	47671.4	0.438932	0.493249
mouse_cerebellum_full	mouse	PBS	3	cerebellum	b02	192.927	1.14641	1.01879	106534	1.08319
mouse_cerebellum_full	mouse	PBS	3	cerebellum	b21	168.876	1.0035	1.05016	104720	1.06475
mouse_cerebellum_full	mouse	PBS	3	cerebellum	b61	165.302	0.982261	1.01975	96445.4	0.980611
mouse_cerebellum_full	mouse	PBS	3	cerebellum	b62	146.044	0.867829	0.91131	85709.9	0.871457
mouse_cerebellum_full	mouse	PBS	12	cerebellum	a1_12wk	192.225	1.01328	1.02805	115333	1.06192	1.04426
mouse_cerebellum_full	mouse	PBS	12	cerebellum	a2_12wk	179.335	0.945339	0.96465	120631	1.1107	0.968639
mouse_cerebellum_full	mouse	PBS	12	cerebellum	a3_12wk	172.904	0.911435	0.962496	94213.1	0.867461	1.00843
mouse_cerebellum_full	mouse	PBS	12	cerebellum	a4_12wk	214.356	1.12994	1.04481	104255	0.959917	0.978669
mouse_cortex_full	mouse	ASO 1	2	cortex	b1_02wk	114.824	0.574093	0.539269	159665	1.23822
mouse_cortex_full	mouse	ASO 1	2	cortex	b2_02wk	90.1448	0.450704	0.583206	100333	0.778094
mouse_cortex_full	mouse	ASO 1	2	cortex	b3_02wk	114.216	0.571054	0.411858	119217	0.92454
mouse_cortex_full	mouse	ASO 1	2	cortex	b4_02wk	49.0238	0.245108	0.348133	100416	0.778738
mouse_cortex_full	mouse	ASO 1	12	cortex	b1_12wk	246.431	1.08661	0.921427	134232	0.947705	0.715383
mouse_cortex_full	mouse	ASO 1	12	cortex	b2_12wk	112.174	0.494617	0.942041	35948.7	0.253805	0.506491
mouse_cortex_full	mouse	ASO 1	12	cortex	b3_12wk	172.717	0.761575	0.869499	117417	0.828985	0.595102
mouse_cortex_full	mouse	ASO 1	12	cortex	b4_12wk	163.916	0.722769	0.920851	71351.8	0.503758	0.526437
mouse_cortex_full	mouse	ASO 6	2	cortex	c1_02wk	91.3545	0.456752	0.261543	149470	1.15916
mouse_cortex_full	mouse	ASO 6	2	cortex	c2_02wk	65.6543	0.328257	0.318514	95825.9	0.743142
mouse_cortex_full	mouse	ASO 6	2	cortex	c3_02wk	86.3899	0.43193	0.321248	128007	0.992713
mouse_cortex_full	mouse	ASO 6	2	cortex	c4_02wk	104.66	0.523276	0.331736	81033.5	0.628425
mouse_cortex_full	mouse	ASO 6	3	cortex	b41	107.483	0.574679	0.593508	132130	1.2405
mouse_cortex_full	mouse	ASO 6	3	cortex	b42	106.542	0.56965	0.620526	107694	1.01107
mouse_cortex_full	mouse	ASO 6	3	cortex	b63	135.622	0.725133	0.532334	108890	1.0223
mouse_cortex_full	mouse	ASO 6	3	cortex	b65	88.579	0.473606	0.676856	108120	1.01507
mouse_cortex_full	mouse	ASO 6	12	cortex	c1_12wk	146.678	0.646759	0.692695	140650	0.993019
mouse_cortex_full	mouse	ASO 6	12	cortex	c2_12wk	114.306	0.504017	0.722042	100840	0.711952
mouse_cortex_full	mouse	ASO 6	12	cortex	c3_12wk	141.98	0.626042	0.566461	123057	0.868811
mouse_cortex_full	mouse	ASO 6	12	cortex	c4_12wk	115.626	0.509837	0.608652	83591.7	0.590175
mouse_cortex_full	mouse	PBS	2	cortex	a1_02wk	245.687	1.22838	1.11646	159280	1.23524
mouse_cortex_full	mouse	PBS	2	cortex	a2_02wk	142.877	0.714351	0.912202	102591	0.795604
mouse_cortex_full	mouse	PBS	2	cortex	a3_02wk	157.688	0.788405	1.00275	140802	1.09194
mouse_cortex_full	mouse	PBS	2	cortex	a4_02wk	253.784	1.26886	0.968585	113115	0.877221
mouse_cortex_full	mouse	PBS	3	cortex	b01	170.063	0.909275	1.03322	85877.6	0.806255
mouse_cortex_full	mouse	PBS	3	cortex	b02	189.718	1.01436	1.06948	123744	1.16176
mouse_cortex_full	mouse	PBS	3	cortex	b12	206.079	1.10184	1.08792	104321	0.979407
mouse_cortex_full	mouse	PBS	3	cortex	b13	186.237	0.995754	1.07169	113707	1.06753
mouse_cortex_full	mouse	PBS	3	cortex	b21	203.388	1.08745	0.873977	92531.4	0.868723
mouse_cortex_full	mouse	PBS	3	cortex	b61	166.892	0.892322	1.00056	112088	1.05233
mouse_cortex_full	mouse	PBS	3	cortex	b62	186.842	0.998987	0.863156	113331	1.064
mouse_cortex_full	mouse	PBS	12	cortex	a1_12wk	246.441	1.08665	0.870361	150882	1.06526	1.0105
mouse_cortex_full	mouse	PBS	12	cortex	a2_12wk	215.777	0.951443	0.924194	143392	1.01237	1.07732
mouse_cortex_full	mouse	PBS	12	cortex	a3_12wk	220.288	0.971333	0.957144	137211	0.96874	1.06416
mouse_cortex_full	mouse	PBS	12	cortex	a4_12wk	224.652	0.990574	1.2483	135071	0.953629	0.848007
mouse_thalamus_full	mouse	ASO 6	3	thalamus	b42	230.881	0.665936	0.383855	124975	1.13081
mouse_thalamus_full	mouse	ASO 6	3	thalamus	b63	147.218	0.424624	0.390174	101858	0.921643
mouse_thalamus_full	mouse	ASO 6	3	thalamus	b65	99.3017	0.286418	0.394496	38513.5	0.348481
mouse_thalamus_full	mouse	PBS	3	thalamus	b02	407.579	1.17559	0.989944	86293.2	0.780805
mouse_thalamus_full	mouse	PBS	3	thalamus	b21	381.618	1.10071	0.880573	118674	1.0738
mouse_thalamus_full	mouse	PBS	3	thalamus	b61	346.493	0.999399	1.08592	117774	1.06565
mouse_thalamus_full	mouse	PBS	3	thalamus	b62	251.116	0.724301	1.04356	119332	1.07975

## Sheet: s07
aggr	weeks	treatment	region	prnp_qpcr_mean	prnp_qpcr_l95	prnp_qpcr_u95	prnp_sc_mean	prnp_sc_l95	prnp_sc_u95	malat1_qpcr_mean	malat1_qpcr_l95	malat1_qpcr_u95	malat1_sc_mean	malat1_sc_l95	malat1_sc_u95
cyno_cerebellum_full	13	aCSF	cerebellum	1	0.944714	1.05529	1	0.789275	1.21072
cyno_cerebellum_full	13	ASO N	cerebellum	0.776999	0.65757	0.896429	0.531292	0.439423	0.623161
cyno_cortex_full	13	aCSF	cortex	1	0.919392	1.08061	1	0.729334	1.27067
cyno_cortex_full	13	ASO N	cortex	0.303109	0.189044	0.417175	0.305826	0.215616	0.396035
mouse_cerebellum_full	3	ASO 6	cerebellum	0.647216	0.612293	0.68214	0.564152	0.391629	0.736675				0.766005	0.525254	1.00676
mouse_cerebellum_full	3	PBS	cerebellum	1	0.940324	1.05968	1	0.887931	1.11207				1	0.905306	1.09469
mouse_cerebellum_full	12	ASO 6	cerebellum	0.798735	0.770729	0.826741	0.848581	0.796208	0.900953				0.927801	0.882853	0.972749
mouse_cerebellum_full	12	Malat1 ASO	cerebellum	1.01923	0.900689	1.13776	1.28712	1.05929	1.51494	0.523635	0.483164	0.564106	0.454405	0.438774	0.470035
mouse_cerebellum_full	12	PBS	cerebellum	1	0.958229	1.04177	1	0.905506	1.09449	1	0.966679	1.03332	1	0.893754	1.10625
mouse_cortex_full	2	ASO 1	cortex	0.470616	0.363497	0.577736	0.46024	0.308828	0.611652				0.929898	0.717454	1.14234
mouse_cortex_full	2	ASO 6	cortex	0.30826	0.277232	0.339288	0.435054	0.355703	0.514405				0.88086	0.645765	1.11595
mouse_cortex_full	2	PBS	cortex	1	0.915572	1.08443	1	0.716644	1.28336				1	0.803481	1.19652
mouse_cortex_full	3	ASO 6	cortex	0.605806	0.546968	0.664643	0.585767	0.483947	0.687587				1.07224	0.962214	1.18226
mouse_cortex_full	3	PBS	cortex	1	0.930108	1.06989	1	0.940991	1.05901				1	0.907893	1.09211
mouse_cortex_full	12	ASO 1	cortex	0.913454	0.883157	0.943752	0.766392	0.527466	1.00532	0.585853	0.493416	0.678291	0.633563	0.324731	0.942395
mouse_cortex_full	12	ASO 6	cortex	0.647462	0.576624	0.718301	0.571664	0.497905	0.645423				0.790989	0.618032	0.963945
mouse_cortex_full	12	PBS	cortex	1	0.834035	1.16596	1	0.941265	1.05874	1	0.89674	1.10326	1	0.950873	1.04913
mouse_thalamus_full	3	ASO 6	thalamus	0.389508	0.383453	0.395564	0.458993	0.241639	0.676347				0.800312	0.341983	1.25864
mouse_thalamus_full	3	PBS	thalamus	1	0.913	1.087	1	0.806482	1.19352				1	0.856683	1.14332

## Sheet: s08
aggr	animal_short	species	region	treatment	weeks	model	celltype	subtype	h5_num	n_cells	total_umis	prnp_umis	malat1_umis	rnaseh1_umis	prnp_rpm	total_umis_pseudocount	fit_resid	color	x	y	point_estimate
cyno_cerebellum_full	f2	cyno	cerebellum	aCSF	13	13-ason	glia	astrocyte	1	342	2746675	311		105	113.228	2746675	0.281891	#A9A9A9	7	6	1.32563
cyno_cerebellum_full	f2	cyno	cerebellum	aCSF	13	13-ason	glia	Bergmann glia	1	252	1543058	68		55	44.0683	1543058	-0.00460683	#A9A9A9	6	7	0.995404
cyno_cerebellum_full	f2	cyno	cerebellum	aCSF	13	13-ason	glia	microglia	1	51	236270	40		8	169.298	236270	0.644687	#A9A9A9	10	3	1.90539
cyno_cerebellum_full	f2	cyno	cerebellum	aCSF	13	13-ason	glia	oligodendrocyte	1	400	2659927	425		113	159.779	2659927	0.23358	#A9A9A9	8	5	1.26311
cyno_cerebellum_full	f2	cyno	cerebellum	aCSF	13	13-ason	glia	OPC	1	75	504860	37		9	73.2876	504860	0.576158	#A9A9A9	9	4	1.77919
cyno_cerebellum_full	f2	cyno	cerebellum	aCSF	13	13-ason	neuron	Golgi	1	6	227130	10		7	44.0276	227130	0.21031	#A9A9A9	4	9	1.23406
cyno_cerebellum_full	f2	cyno	cerebellum	aCSF	13	13-ason	neuron	granule	1	3533	22216443	4830		700	217.407	22216443	0.312523	#A9A9A9	1	12	1.36687
cyno_cerebellum_full	f2	cyno	cerebellum	aCSF	13	13-ason	neuron	MLI	1	381	4740601	696		195	146.817	4740601	0.0805557	#A9A9A9	3	10	1.08389
cyno_cerebellum_full	f2	cyno	cerebellum	aCSF	13	13-ason	neuron	Purkinje	1	12	589526	52		15	88.2065	589526	0.692727	#A9A9A9	2	11	1.99916
cyno_cerebellum_full	f2	cyno	cerebellum	aCSF	13	13-ason	neuron	UBC	1	38	813953	67		39	82.3143	813953	0.358854	#A9A9A9	5	8	1.43169
cyno_cerebellum_full	f2	cyno	cerebellum	aCSF	13	13-ason	other	endothelial stalk	1	47	233588	22		8	94.1829	233588	0.354689	#A9A9A9	11	2	1.42574
cyno_cerebellum_full	f2	cyno	cerebellum	aCSF	13	13-ason	other	pericyte/fibroblast	1	18	57177	2		1	34.9791	57177	-0.411127	#A9A9A9	12	1	0.662903
cyno_cerebellum_full	m1	cyno	cerebellum	aCSF	13	13-ason	glia	astrocyte	2	204	2229529	241		87	108.095	2229529	0.223776	#A9A9A9	7	6	1.25079
cyno_cerebellum_full	m1	cyno	cerebellum	aCSF	13	13-ason	glia	Bergmann glia	2	366	3237037	178		102	54.9886	3237037	0.242054	#A9A9A9	6	7	1.27386
cyno_cerebellum_full	m1	cyno	cerebellum	aCSF	13	13-ason	glia	microglia	2	56	267650	20		11	74.7245	267650	-0.27407	#A9A9A9	10	3	0.760279
cyno_cerebellum_full	m1	cyno	cerebellum	aCSF	13	13-ason	glia	oligodendrocyte	2	182	1547743	185		45	119.529	1547743	-0.0771717	#A9A9A9	8	5	0.925731
cyno_cerebellum_full	m1	cyno	cerebellum	aCSF	13	13-ason	glia	OPC	2	79	738285	34		24	46.0527	738285	-0.00956998	#A9A9A9	9	4	0.990476
cyno_cerebellum_full	m1	cyno	cerebellum	aCSF	13	13-ason	neuron	Golgi	2	55	1769166	62		67	35.0448	1769166	-0.0366278	#A9A9A9	4	9	0.964035
cyno_cerebellum_full	m1	cyno	cerebellum	aCSF	13	13-ason	neuron	granule	2	6376	54228298	7790		2004	143.652	54228298	-0.132747	#A9A9A9	1	12	0.875687
cyno_cerebellum_full	m1	cyno	cerebellum	aCSF	13	13-ason	neuron	MLI	2	495	9185173	1117		381	121.609	9185173	-0.104971	#A9A9A9	3	10	0.900351
cyno_cerebellum_full	m1	cyno	cerebellum	aCSF	13	13-ason	neuron	Purkinje	2	40	2612002	117		70	44.7932	2612002	-0.140395	#A9A9A9	2	11	0.869015
cyno_cerebellum_full	m1	cyno	cerebellum	aCSF	13	13-ason	neuron	UBC	2	36	642006	30		28	46.7285	642006	-0.2286	#A9A9A9	5	8	0.795647
cyno_cerebellum_full	m1	cyno	cerebellum	aCSF	13	13-ason	other	endothelial stalk	2	109	676055	40		30	59.1668	676055	-0.148969	#A9A9A9	11	2	0.861596
cyno_cerebellum_full	m1	cyno	cerebellum	aCSF	13	13-ason	other	pericyte/fibroblast	2	65	401820	28		12	69.6829	401820	0.173112	#A9A9A9	12	1	1.189
cyno_cerebellum_full	m2	cyno	cerebellum	aCSF	13	13-ason	glia	astrocyte	3	316	3695341	237		85	64.1348	3695341	-0.273908	#A9A9A9	7	6	0.760402
cyno_cerebellum_full	m2	cyno	cerebellum	aCSF	13	13-ason	glia	Bergmann glia	3	455	5041494	185		115	36.6955	5041494	-0.171141	#A9A9A9	6	7	0.842702
cyno_cerebellum_full	m2	cyno	cerebellum	aCSF	13	13-ason	glia	microglia	3	46	293491	24		6	81.7742	293491	-0.205583	#A9A9A9	10	3	0.814172
cyno_cerebellum_full	m2	cyno	cerebellum	aCSF	13	13-ason	glia	oligodendrocyte	3	100	937570	106		36	113.058	937570	-0.127129	#A9A9A9	8	5	0.88062
cyno_cerebellum_full	m2	cyno	cerebellum	aCSF	13	13-ason	glia	OPC	3	116	1391980	51		34	36.6385	1391980	-0.212036	#A9A9A9	9	4	0.808935
cyno_cerebellum_full	m2	cyno	cerebellum	aCSF	13	13-ason	neuron	Golgi	3	52	2244829	91		70	40.5376	2244829	0.114369	#A9A9A9	4	9	1.12117
cyno_cerebellum_full	m2	cyno	cerebellum	aCSF	13	13-ason	neuron	granule	3	5108	45349079	6118		1184	134.909	45349079	-0.185529	#A9A9A9	1	12	0.830664
cyno_cerebellum_full	m2	cyno	cerebellum	aCSF	13	13-ason	neuron	MLI	3	809	16826089	1850		530	109.948	16826089	-0.190793	#A9A9A9	3	10	0.826304
cyno_cerebellum_full	m2	cyno	cerebellum	aCSF	13	13-ason	neuron	Purkinje	3	30	2173224	85		39	39.1124	2173224	-0.249413	#A9A9A9	2	11	0.779258
cyno_cerebellum_full	m2	cyno	cerebellum	aCSF	13	13-ason	other	endothelial stalk	3	137	1017400	81		33	79.6147	1017400	0.145146	#A9A9A9	11	2	1.15621
cyno_cerebellum_full	m2	cyno	cerebellum	aCSF	13	13-ason	other	pericyte/fibroblast	3	62	438861	24		13	54.687	438861	-0.0793441	#A9A9A9	12	1	0.923722
cyno_cerebellum_full	f1	cyno	cerebellum	aCSF	13	13-ason	glia	astrocyte	4	251	2092987	143		83	68.3234	2092987	-0.226487	#A9A9A9	7	6	0.797329
cyno_cerebellum_full	f1	cyno	cerebellum	aCSF	13	13-ason	glia	Bergmann glia	4	339	2331796	97		82	41.5988	2331796	-0.0603867	#A9A9A9	6	7	0.9414
cyno_cerebellum_full	f1	cyno	cerebellum	aCSF	13	13-ason	glia	microglia	4	43	212509	19		10	89.408	212509	-0.131423	#A9A9A9	10	3	0.876847
cyno_cerebellum_full	f1	cyno	cerebellum	aCSF	13	13-ason	glia	oligodendrocyte	4	170	1172526	144		40	122.812	1172526	-0.051826	#A9A9A9	8	5	0.949494
cyno_cerebellum_full	f1	cyno	cerebellum	aCSF	13	13-ason	glia	OPC	4	111	828217	31		37	37.4298	828217	-0.195017	#A9A9A9	9	4	0.82282
cyno_cerebellum_full	f1	cyno	cerebellum	aCSF	13	13-ason	neuron	Golgi	4	14	399051	10		14	25.0595	399051	-0.311122	#A9A9A9	4	9	0.732625
cyno_cerebellum_full	f1	cyno	cerebellum	aCSF	13	13-ason	neuron	granule	4	6047	37087977	6186		1085	166.793	37087977	0.00695755	#A9A9A9	1	12	1.00698
cyno_cerebellum_full	f1	cyno	cerebellum	aCSF	13	13-ason	neuron	MLI	4	363	4912950	816		205	166.092	4912950	0.222416	#A9A9A9	3	10	1.24909
cyno_cerebellum_full	f1	cyno	cerebellum	aCSF	13	13-ason	neuron	Purkinje	4	7	231414	10		6	43.2126	231414	-0.170728	#A9A9A9	2	11	0.843051
cyno_cerebellum_full	f1	cyno	cerebellum	aCSF	13	13-ason	neuron	UBC	4	12	321235	15		8	46.6948	321235	-0.229157	#A9A9A9	5	8	0.795203
cyno_cerebellum_full	f1	cyno	cerebellum	aCSF	13	13-ason	other	endothelial stalk	4	57	317053	15		12	47.3107	317053	-0.319502	#A9A9A9	11	2	0.726511
cyno_cerebellum_full	f1	cyno	cerebellum	aCSF	13	13-ason	other	pericyte/fibroblast	4	19	81942	5		5	61.0188	81942	0.0272509	#A9A9A9	12	1	1.02763
cyno_cerebellum_full	m3	cyno	cerebellum	ASO N	13	13-ason	glia	astrocyte	5	253	2551839	125		95	48.9843	2551839	0.20092	#FF6600	7	6	0.564546
cyno_cerebellum_full	m3	cyno	cerebellum	ASO N	13	13-ason	glia	Bergmann glia	5	310	2916557	67		83	22.9723	2916557	-0.155296	#FF6600	6	7	0.525925
cyno_cerebellum_full	m3	cyno	cerebellum	ASO N	13	13-ason	glia	microglia	5	46	232792	8		9	34.3654	232792	-0.17061	#FF6600	10	3	0.339391
cyno_cerebellum_full	m3	cyno	cerebellum	ASO N	13	13-ason	glia	oligodendrocyte	5	158	1321570	112		62	84.7477	1321570	0.349285	#FF6600	8	5	0.687646
cyno_cerebellum_full	m3	cyno	cerebellum	ASO N	13	13-ason	glia	OPC	5	106	996938	28		28	28.086	996938	0.307698	#FF6600	9	4	0.628323
cyno_cerebellum_full	m3	cyno	cerebellum	ASO N	13	13-ason	neuron	Golgi	5	38	1213692	21		46	17.3026	1213692	-0.114743	#FF6600	4	9	0.479049
cyno_cerebellum_full	m3	cyno	cerebellum	ASO N	13	13-ason	neuron	granule	5	5335	47541153	5118		1426	107.654	47541153	0.135344	#FF6600	1	12	0.655415
cyno_cerebellum_full	m3	cyno	cerebellum	ASO N	13	13-ason	neuron	MLI	5	546	9601702	659		342	68.6337	9601702	0.560314	#FF6600	3	10	0.566941
cyno_cerebellum_full	m3	cyno	cerebellum	ASO N	13	13-ason	neuron	Purkinje	5	25	1813811	29		26	15.9884	1813811	0.52912	#FF6600	2	11	0.3406
cyno_cerebellum_full	m3	cyno	cerebellum	ASO N	13	13-ason	neuron	UBC	5	2	66844	4		3	59.8408	66844	0.571094	#FF6600	5	8	1.11305
cyno_cerebellum_full	m3	cyno	cerebellum	ASO N	13	13-ason	other	endothelial stalk	5	91	607921	23		12	37.8339	607921	0.219714	#FF6600	11	2	0.55579
cyno_cerebellum_full	m3	cyno	cerebellum	ASO N	13	13-ason	other	pericyte/fibroblast	5	42	200401	10		3	49.9	200401	0.204532	#FF6600	12	1	0.855701
cyno_cerebellum_full	m4	cyno	cerebellum	ASO N	13	13-ason	glia	astrocyte	6	300	3211552	132		103	41.1016	3211552	0.00766543	#FF6600	7	6	0.465339
cyno_cerebellum_full	m4	cyno	cerebellum	ASO N	13	13-ason	glia	Bergmann glia	6	628	5615164	141		156	25.1106	5615164	-0.07667	#FF6600	6	7	0.568945
cyno_cerebellum_full	m4	cyno	cerebellum	ASO N	13	13-ason	glia	microglia	6	104	441259	21		18	47.5911	441259	0.148584	#FF6600	10	3	0.467008
cyno_cerebellum_full	m4	cyno	cerebellum	ASO N	13	13-ason	glia	oligodendrocyte	6	149	1335571	50		39	37.4372	1335571	-0.403955	#FF6600	8	5	0.32377
cyno_cerebellum_full	m4	cyno	cerebellum	ASO N	13	13-ason	glia	OPC	6	115	1124460	17		26	15.1184	1124460	-0.296081	#FF6600	9	4	0.34353
cyno_cerebellum_full	m4	cyno	cerebellum	ASO N	13	13-ason	neuron	Golgi	6	65	2139336	40		69	18.6974	2139336	-0.0433802	#FF6600	4	9	0.514485
cyno_cerebellum_full	m4	cyno	cerebellum	ASO N	13	13-ason	neuron	granule	6	5981	44467782	3487		1264	78.4163	44467782	-0.173004	#FF6600	1	12	0.481507
cyno_cerebellum_full	m4	cyno	cerebellum	ASO N	13	13-ason	neuron	MLI	6	1250	22618763	661		724	29.2235	22618763	-0.335634	#FF6600	3	10	0.231437
cyno_cerebellum_full	m4	cyno	cerebellum	ASO N	13	13-ason	neuron	Purkinje	6	78	5314125	48		82	9.03253	5314125	-0.136136	#FF6600	2	11	0.175117
cyno_cerebellum_full	m4	cyno	cerebellum	ASO N	13	13-ason	neuron	UBC	6	3	57992	7		1	120.706	57992	2.16909	#FF6600	5	8	5.50195
cyno_cerebellum_full	m4	cyno	cerebellum	ASO N	13	13-ason	other	endothelial stalk	6	203	1206221	39		37	32.3324	1206221	0.0423534	#FF6600	11	2	0.465462
cyno_cerebellum_full	m4	cyno	cerebellum	ASO N	13	13-ason	other	pericyte/fibroblast	6	186	997789	27		29	27.0598	997789	-0.346804	#FF6600	12	1	0.493037
cyno_cerebellum_full	f3	cyno	cerebellum	ASO N	13	13-ason	glia	astrocyte	7	199	1635307	45		38	27.5178	1635307	-0.325362	#FF6600	7	6	0.333532
cyno_cerebellum_full	f3	cyno	cerebellum	ASO N	13	13-ason	glia	Bergmann glia	7	507	4302011	122		105	28.3588	4302011	0.0427702	#FF6600	6	7	0.641125
cyno_cerebellum_full	f3	cyno	cerebellum	ASO N	13	13-ason	glia	microglia	7	83	469670	23		9	48.9706	469670	0.181876	#FF6600	10	3	0.482817
cyno_cerebellum_full	f3	cyno	cerebellum	ASO N	13	13-ason	glia	oligodendrocyte	7	136	996989	78		26	78.2356	996989	0.245604	#FF6600	8	5	0.619922
cyno_cerebellum_full	f3	cyno	cerebellum	ASO N	13	13-ason	glia	OPC	7	139	1399689	36		45	25.72	1399689	0.197536	#FF6600	9	4	0.562782
cyno_cerebellum_full	f3	cyno	cerebellum	ASO N	13	13-ason	neuron	Golgi	7	45	1314950	36		46	27.3775	1314950	0.400721	#FF6600	4	9	0.802128
cyno_cerebellum_full	f3	cyno	cerebellum	ASO N	13	13-ason	neuron	granule	7	6155	47441113	4463		1461	94.0745	47441113	-0.00786926	#FF6600	1	12	0.567963
cyno_cerebellum_full	f3	cyno	cerebellum	ASO N	13	13-ason	neuron	MLI	7	1151	20801239	899		764	43.2186	20801239	-0.0174714	#FF6600	3	10	0.318133
cyno_cerebellum_full	f3	cyno	cerebellum	ASO N	13	13-ason	neuron	Purkinje	7	30	1625133	11		44	6.76868	1625133	-0.35265	#FF6600	2	11	0.141025
cyno_cerebellum_full	f3	cyno	cerebellum	ASO N	13	13-ason	neuron	UBC	7	2	70460	3		1	42.5773	70460	0.117849	#FF6600	5	8	0.707415
cyno_cerebellum_full	f3	cyno	cerebellum	ASO N	13	13-ason	other	endothelial stalk	7	200	1091311	35		43	32.0715	1091311	0.0339434	#FF6600	11	2	0.461564
cyno_cerebellum_full	f3	cyno	cerebellum	ASO N	13	13-ason	other	pericyte/fibroblast	7	223	1203577	48		31	39.8811	1203577	-0.037312	#FF6600	12	1	0.671878
cyno_cerebellum_full	f4	cyno	cerebellum	ASO N	13	13-ason	glia	astrocyte	8	284	2671701	118		72	44.1666	2671701	0.0828082	#FF6600	7	6	0.501653
cyno_cerebellum_full	f4	cyno	cerebellum	ASO N	13	13-ason	glia	Bergmann glia	8	390	3017444	98		97	32.4778	3017444	0.194228	#FF6600	6	7	0.745967
cyno_cerebellum_full	f4	cyno	cerebellum	ASO N	13	13-ason	glia	microglia	8	109	569973	19		22	33.3349	569973	-0.195481	#FF6600	10	3	0.331054
cyno_cerebellum_full	f4	cyno	cerebellum	ASO N	13	13-ason	glia	oligodendrocyte	8	388	2774060	148		104	53.3514	2774060	-0.150582	#FF6600	8	5	0.417134
cyno_cerebellum_full	f4	cyno	cerebellum	ASO N	13	13-ason	glia	OPC	8	75	656772	10		17	15.226	656772	-0.291071	#FF6600	9	4	0.345256
cyno_cerebellum_full	f4	cyno	cerebellum	ASO N	13	13-ason	neuron	Golgi	8	58	1916924	30		42	15.6501	1916924	-0.199291	#FF6600	4	9	0.440212
cyno_cerebellum_full	f4	cyno	cerebellum	ASO N	13	13-ason	neuron	granule	8	5863	39723143	3938		1110	99.1362	39723143	0.0455119	#FF6600	1	12	0.599105
cyno_cerebellum_full	f4	cyno	cerebellum	ASO N	13	13-ason	neuron	MLI	8	661	10186728	361		314	35.4383	10186728	-0.194349	#FF6600	3	10	0.266558
cyno_cerebellum_full	f4	cyno	cerebellum	ASO N	13	13-ason	neuron	Purkinje	8	27	1588978	17		26	10.6987	1588978	0.0232146	#FF6600	2	11	0.205368
cyno_cerebellum_full	f4	cyno	cerebellum	ASO N	13	13-ason	neuron	UBC	8	45	820177	18		29	21.9465	820177	-0.423805	#FF6600	5	8	0.411563
cyno_cerebellum_full	f4	cyno	cerebellum	ASO N	13	13-ason	other	endothelial stalk	8	124	655313	14		21	21.3638	655313	-0.311258	#FF6600	11	2	0.326823
cyno_cerebellum_full	f4	cyno	cerebellum	ASO N	13	13-ason	other	pericyte/fibroblast	8	65	245880	17		10	69.1394	245880	0.668952	#FF6600	12	1	1.3615
cyno_cortex_full	f2	cyno	cortex	aCSF	13	13-ason	glia	astrocyte	1	483	3321533	619		161	186.36	3321533	0.124883	#A9A9A9	3	7	1.13302
cyno_cortex_full	f2	cyno	cortex	aCSF	13	13-ason	glia	microglia	1	148	539610	70		20	129.723	539610	0.0909493	#A9A9A9	6	4	1.09521
cyno_cortex_full	f2	cyno	cortex	aCSF	13	13-ason	glia	oligodendrocyte	1	2454	12281128	2930		510	238.577	12281128	0.21168	#A9A9A9	4	6	1.23575
cyno_cortex_full	f2	cyno	cortex	aCSF	13	13-ason	glia	OPC	1	185	1223710	94		39	76.8156	1223710	0.36052	#A9A9A9	5	5	1.43408
cyno_cortex_full	f2	cyno	cortex	aCSF	13	13-ason	neuron	excitatory	1	540	13267978	1611		478	121.42	13267978	0.384447	#A9A9A9	1	9	1.4688
cyno_cortex_full	f2	cyno	cortex	aCSF	13	13-ason	neuron	inhibitory	1	173	2895105	478		112	165.106	2895105	0.281427	#A9A9A9	2	8	1.32502
cyno_cortex_full	f2	cyno	cortex	aCSF	13	13-ason	other	endothelial stalk	1	54	288750	22		4	76.1905	288750	0.129835	#A9A9A9	7	3	1.13864
cyno_cortex_full	f2	cyno	cortex	aCSF	13	13-ason	other	macrophage	1	3	9662	1		0	103.498	9662	1.06363	#A9A9A9	9	1	2.89686
cyno_cortex_full	f2	cyno	cortex	aCSF	13	13-ason	other	pericyte/fibroblast	1	7	40691	2		2	49.1509	40691	-0.0658295	#A9A9A9	8	2	0.936291
cyno_cortex_full	m1	cyno	cortex	aCSF	13	13-ason	glia	astrocyte	2	1091	6189136	1011		278	163.351	6189136	-0.0140014	#A9A9A9	3	7	0.986096
cyno_cortex_full	m1	cyno	cortex	aCSF	13	13-ason	glia	microglia	2	405	1087738	118		60	108.482	1087738	-0.0876862	#A9A9A9	6	4	0.916048
cyno_cortex_full	m1	cyno	cortex	aCSF	13	13-ason	glia	oligodendrocyte	2	2776	10498120	1700		482	161.934	10498120	-0.177575	#A9A9A9	4	6	0.837298
cyno_cortex_full	m1	cyno	cortex	aCSF	13	13-ason	glia	OPC	2	492	2669434	121		109	45.328	2669434	-0.197173	#A9A9A9	5	5	0.821048
cyno_cortex_full	m1	cyno	cortex	aCSF	13	13-ason	neuron	excitatory	2	1871	38282642	2514		1532	65.6694	38282642	-0.251229	#A9A9A9	1	9	0.777844
cyno_cortex_full	m1	cyno	cortex	aCSF	13	13-ason	neuron	inhibitory	2	886	10644762	1130		463	106.155	10644762	-0.176103	#A9A9A9	2	8	0.838531
cyno_cortex_full	m1	cyno	cortex	aCSF	13	13-ason	other	endothelial stalk	2	203	606745	44		28	72.5181	606745	0.0753775	#A9A9A9	7	3	1.07829
cyno_cortex_full	m1	cyno	cortex	aCSF	13	13-ason	other	macrophage	2	7	14616	1		0	68.4182	14616	0.364174	#A9A9A9	9	1	1.43932
cyno_cortex_full	m1	cyno	cortex	aCSF	13	13-ason	other	pericyte/fibroblast	2	64	202262	9		8	44.4967	202262	-0.154288	#A9A9A9	8	2	0.857026
cyno_cortex_full	m2	cyno	cortex	aCSF	13	13-ason	glia	astrocyte	3	1409	6011844	873		195	145.213	6011844	-0.12348	#A9A9A9	3	7	0.883839
cyno_cortex_full	m2	cyno	cortex	aCSF	13	13-ason	glia	microglia	3	492	1070689	124		45	115.813	1070689	-0.0260316	#A9A9A9	6	4	0.974304
cyno_cortex_full	m2	cyno	cortex	aCSF	13	13-ason	glia	oligodendrocyte	3	1279	3892021	780		130	200.41	3892021	0.0178367	#A9A9A9	4	6	1.018
cyno_cortex_full	m2	cyno	cortex	aCSF	13	13-ason	glia	OPC	3	495	2071929	112		66	54.0559	2071929	-0.0425881	#A9A9A9	5	5	0.958306
cyno_cortex_full	m2	cyno	cortex	aCSF	13	13-ason	neuron	excitatory	3	3348	51744319	4541		1421	87.7584	51744319	0.000632099	#A9A9A9	1	9	1.00063
cyno_cortex_full	m2	cyno	cortex	aCSF	13	13-ason	neuron	inhibitory	3	965	9848225	1164		290	118.194	9848225	-0.0826707	#A9A9A9	2	8	0.920654
cyno_cortex_full	m2	cyno	cortex	aCSF	13	13-ason	other	endothelial stalk	3	183	469882	25		15	53.2048	469882	-0.211021	#A9A9A9	7	3	0.809757
cyno_cortex_full	m2	cyno	cortex	aCSF	13	13-ason	other	macrophage	3	2	4080	0		0	0	4080	-1	#A9A9A9	9	1	0.367879
cyno_cortex_full	m2	cyno	cortex	aCSF	13	13-ason	other	pericyte/fibroblast	3	50	140798	6		5	42.6142	140798	-0.190067	#A9A9A9	8	2	0.826904
cyno_cortex_full	f1	cyno	cortex	aCSF	13	13-ason	glia	astrocyte	4	979	4991419	839		176	168.088	4991419	0.0145958	#A9A9A9	3	7	1.0147
cyno_cortex_full	f1	cyno	cortex	aCSF	13	13-ason	glia	microglia	4	319	779871	96		32	123.097	779871	0.0352256	#A9A9A9	6	4	1.03585
cyno_cortex_full	f1	cyno	cortex	aCSF	13	13-ason	glia	oligodendrocyte	4	461	1536759	286		60	186.106	1536759	-0.0548104	#A9A9A9	4	6	0.946665
cyno_cortex_full	f1	cyno	cortex	aCSF	13	13-ason	glia	OPC	4	305	1530191	79		60	51.6275	1530191	-0.0855981	#A9A9A9	5	5	0.917963
cyno_cortex_full	f1	cyno	cortex	aCSF	13	13-ason	neuron	excitatory	4	2479	52037959	3973		1784	76.3481	52037959	-0.12947	#A9A9A9	1	9	0.878561
cyno_cortex_full	f1	cyno	cortex	aCSF	13	13-ason	neuron	inhibitory	4	686	8339060	1061		321	127.233	8339060	-0.0125195	#A9A9A9	2	8	0.987559
cyno_cortex_full	f1	cyno	cortex	aCSF	13	13-ason	other	endothelial stalk	4	114	346509	24		9	69.2623	346509	0.0270963	#A9A9A9	7	3	1.02747
cyno_cortex_full	f1	cyno	cortex	aCSF	13	13-ason	other	macrophage	4	6	11448	0		0	0	11448	-1	#A9A9A9	9	1	0.367879
cyno_cortex_full	f1	cyno	cortex	aCSF	13	13-ason	other	pericyte/fibroblast	4	14	47556	5		1	105.139	47556	0.998293	#A9A9A9	8	2	2.71365
cyno_cortex_full	m3	cyno	cortex	ASO N	13	13-ason	glia	astrocyte	5	1518	8366081	783		306	93.5922	8366081	0.0133079	#FF6600	3	7	0.56498
cyno_cortex_full	m3	cyno	cortex	ASO N	13	13-ason	glia	microglia	5	72	193125	12		7	62.1359	193125	-0.0327382	#FF6600	6	4	0.522838
cyno_cortex_full	m3	cyno	cortex	ASO N	13	13-ason	glia	oligodendrocyte	5	521	1584457	108		69	68.1622	1584457	-0.0459948	#FF6600	4	6	0.346558
cyno_cortex_full	m3	cyno	cortex	ASO N	13	13-ason	glia	OPC	5	486	2679338	42		83	15.6755	2679338	-0.156328	#FF6600	5	5	0.281457
cyno_cortex_full	m3	cyno	cortex	ASO N	13	13-ason	neuron	excitatory	5	4101	97717927	2332		3068	23.8646	97717927	-0.15004	#FF6600	1	9	0.275537
cyno_cortex_full	m3	cyno	cortex	ASO N	13	13-ason	neuron	inhibitory	5	2120	24570839	853		899	34.7159	24570839	-0.0858871	#FF6600	2	8	0.270495
cyno_cortex_full	m3	cyno	cortex	ASO N	13	13-ason	other	endothelial stalk	5	331	912625	37		36	40.5424	912625	-0.233091	#FF6600	7	3	0.62094
cyno_cortex_full	m3	cyno	cortex	ASO N	13	13-ason	other	macrophage	5	379	823476	33		25	40.074	823476	0.535875	#FF6600	9	1	0.889064
cyno_cortex_full	m3	cyno	cortex	ASO N	13	13-ason	other	pericyte/fibroblast	5	291	1047419	28		43	26.7324	1047419	-0.223797	#FF6600	8	2	0.523315
cyno_cortex_full	m4	cyno	cortex	ASO N	13	13-ason	glia	astrocyte	6	1441	8328402	651		296	78.1663	8328402	-0.153706	#FF6600	3	7	0.478079
cyno_cortex_full	m4	cyno	cortex	ASO N	13	13-ason	glia	microglia	6	122	342004	24		19	70.1746	342004	0.0923991	#FF6600	6	4	0.592535
cyno_cortex_full	m4	cyno	cortex	ASO N	13	13-ason	glia	oligodendrocyte	6	1036	3917681	167		130	42.6273	3917681	-0.403384	#FF6600	4	6	0.242417
cyno_cortex_full	m4	cyno	cortex	ASO N	13	13-ason	glia	OPC	6	387	2320382	36		59	15.5147	2320382	-0.164984	#FF6600	5	5	0.279031
cyno_cortex_full	m4	cyno	cortex	ASO N	13	13-ason	neuron	excitatory	6	3954	93769768	1739		2998	18.5454	93769768	-0.339488	#FF6600	1	9	0.227984
cyno_cortex_full	m4	cyno	cortex	ASO N	13	13-ason	neuron	inhibitory	6	1249	17892150	500		619	27.9452	17892150	-0.264169	#FF6600	2	8	0.226325
cyno_cortex_full	m4	cyno	cortex	ASO N	13	13-ason	other	endothelial stalk	6	281	862479	54		33	62.6102	862479	0.184349	#FF6600	7	3	0.942631
cyno_cortex_full	m4	cyno	cortex	ASO N	13	13-ason	other	macrophage	6	256	563204	12		25	21.3067	563204	-0.183402	#FF6600	9	1	0.433067
cyno_cortex_full	m4	cyno	cortex	ASO N	13	13-ason	other	pericyte/fibroblast	6	89	325262	7		9	21.5211	325262	-0.375111	#FF6600	8	2	0.449829
cyno_cortex_full	f3	cyno	cortex	ASO N	13	13-ason	glia	astrocyte	7	1189	5091311	581		202	114.116	5091311	0.235516	#FF6600	3	7	0.705564
cyno_cortex_full	f3	cyno	cortex	ASO N	13	13-ason	glia	microglia	7	37	104215	8		5	76.7644	104215	0.194981	#FF6600	6	4	0.656545
cyno_cortex_full	f3	cyno	cortex	ASO N	13	13-ason	glia	oligodendrocyte	7	491	1185121	143		61	120.663	1185121	0.68881	#FF6600	4	6	0.722599
cyno_cortex_full	f3	cyno	cortex	ASO N	13	13-ason	glia	OPC	7	415	1895136	56		68	29.5493	1895136	0.590374	#FF6600	5	5	0.593882
cyno_cortex_full	f3	cyno	cortex	ASO N	13	13-ason	neuron	excitatory	7	4939	78817557	3779		3210	47.9462	78817557	0.707646	#FF6600	1	9	0.649634
cyno_cortex_full	f3	cyno	cortex	ASO N	13	13-ason	neuron	inhibitory	7	1763	17509824	1066		756	60.8801	17509824	0.603047	#FF6600	2	8	0.538715
cyno_cortex_full	f3	cyno	cortex	ASO N	13	13-ason	other	endothelial stalk	7	296	654045	42		25	64.2158	654045	0.214719	#FF6600	7	3	0.971699
cyno_cortex_full	f3	cyno	cortex	ASO N	13	13-ason	other	macrophage	7	298	609579	17		20	27.8881	609579	0.0688381	#FF6600	9	1	0.557316
cyno_cortex_full	f3	cyno	cortex	ASO N	13	13-ason	other	pericyte/fibroblast	7	56	117181	12		3	102.406	117181	1.97346	#FF6600	8	2	4.70998
cyno_cortex_full	f4	cyno	cortex	ASO N	13	13-ason	glia	astrocyte	8	1645	8056212	676		229	83.9104	8056212	-0.0915154	#FF6600	3	7	0.508755
cyno_cortex_full	f4	cyno	cortex	ASO N	13	13-ason	glia	microglia	8	36	96769	4		1	41.3356	96769	-0.356535	#FF6600	6	4	0.37822
cyno_cortex_full	f4	cyno	cortex	ASO N	13	13-ason	glia	oligodendrocyte	8	781	2413356	145		77	60.0823	2413356	-0.159081	#FF6600	4	6	0.309502
cyno_cortex_full	f4	cyno	cortex	ASO N	13	13-ason	glia	OPC	8	401	1971909	28		51	14.1994	1971909	-0.235772	#FF6600	5	5	0.259962
cyno_cortex_full	f4	cyno	cortex	ASO N	13	13-ason	neuron	excitatory	8	5466	98932197	2175		2620	21.9848	98932197	-0.216993	#FF6600	1	9	0.257693
cyno_cortex_full	f4	cyno	cortex	ASO N	13	13-ason	neuron	inhibitory	8	1725	19346290	550		545	28.4292	19346290	-0.251424	#FF6600	2	8	0.229228
cyno_cortex_full	f4	cyno	cortex	ASO N	13	13-ason	other	endothelial stalk	8	190	503806	22		18	43.6676	503806	-0.173974	#FF6600	7	3	0.658755
cyno_cortex_full	f4	cyno	cortex	ASO N	13	13-ason	other	macrophage	8	326	876721	13		27	14.828	876721	-0.431704	#FF6600	9	1	0.337846
cyno_cortex_full	f4	cyno	cortex	ASO N	13	13-ason	other	pericyte/fibroblast	8	121	432544	13		10	30.0547	432544	-0.127328	#FF6600	8	2	0.576313
mouse_cerebellum_full	b02	mouse	cerebellum	PBS	3	3-aso6	glia	astrocyte	13	225	1690129	507	217049	12	299.977	1690129	-0.0338874	#A9A9A9	8	7	0.96668
mouse_cerebellum_full	b02	mouse	cerebellum	PBS	3	3-aso6	glia	Bergmann glia	13	315	2813626	641	513839	27	227.82	2813626	0.158342	#A9A9A9	7	8	1.17157
mouse_cerebellum_full	b02	mouse	cerebellum	PBS	3	3-aso6	glia	microglia	13	5	13188	0	934	0	0	13188	-1	#A9A9A9	11	4	0.367879
mouse_cerebellum_full	b02	mouse	cerebellum	PBS	3	3-aso6	glia	oligodendrocyte	13	178	1285432	342	175368	25	266.058	1285432	0.0684993	#A9A9A9	9	6	1.0709
mouse_cerebellum_full	b02	mouse	cerebellum	PBS	3	3-aso6	glia	OPC	13	24	189519	29	20801	5	153.019	189519	0.275275	#A9A9A9	10	5	1.31689
mouse_cerebellum_full	b02	mouse	cerebellum	PBS	3	3-aso6	neuron	Golgi	13	59	1218653	116	190515	19	95.1871	1218653	0.555365	#A9A9A9	4	11	1.74258
mouse_cerebellum_full	b02	mouse	cerebellum	PBS	3	3-aso6	neuron	granule	13	4696	23057624	4367	1952731	197	189.395	23057624	0.189039	#A9A9A9	1	14	1.20809
mouse_cerebellum_full	b02	mouse	cerebellum	PBS	3	3-aso6	neuron	MLI	13	493	5844098	816	643303	81	139.628	5844098	0.0242237	#A9A9A9	3	12	1.02452
mouse_cerebellum_full	b02	mouse	cerebellum	PBS	3	3-aso6	neuron	PLI	13	27	494573	75	50077	4	151.646	494573	0.16809	#A9A9A9	5	10	1.18304
mouse_cerebellum_full	b02	mouse	cerebellum	PBS	3	3-aso6	neuron	Purkinje	13	120	6097495	336	2294356	43	55.1046	6097495	0.0148445	#A9A9A9	2	13	1.01496
mouse_cerebellum_full	b02	mouse	cerebellum	PBS	3	3-aso6	neuron	UBC	13	12	126391	23	10083	1	181.975	126391	0.633734	#A9A9A9	6	9	1.88463
mouse_cerebellum_full	b02	mouse	cerebellum	PBS	3	3-aso6	other	endothelial stalk	13	24	116557	20	9906	3	171.59	116557	-0.0166597	#A9A9A9	12	3	0.983478
mouse_cerebellum_full	b02	mouse	cerebellum	PBS	3	3-aso6	other	fibroblast	13	57	445181	61	55409	2	137.023	445181	0.00946619	#A9A9A9	13	2	1.00951
mouse_cerebellum_full	b02	mouse	cerebellum	PBS	3	3-aso6	other	pericyte	13	12	52875	2	8557	0	37.8251	52875	-0.405387	#A9A9A9	14	1	0.666719
mouse_cerebellum_full	b21	mouse	cerebellum	PBS	3	3-aso6	glia	astrocyte	14	251	1653902	548	213093	11	331.338	1653902	0.0671131	#A9A9A9	8	7	1.06942
mouse_cerebellum_full	b21	mouse	cerebellum	PBS	3	3-aso6	glia	Bergmann glia	14	302	2323105	444	403241	19	191.124	2323105	-0.0282393	#A9A9A9	7	8	0.972156
mouse_cerebellum_full	b21	mouse	cerebellum	PBS	3	3-aso6	glia	microglia	14	8	31111	0	2067	1	0	31111	-1	#A9A9A9	11	4	0.367879
mouse_cerebellum_full	b21	mouse	cerebellum	PBS	3	3-aso6	glia	oligodendrocyte	14	216	1351069	309	182923	30	228.708	1351069	-0.0815021	#A9A9A9	9	6	0.921731
mouse_cerebellum_full	b21	mouse	cerebellum	PBS	3	3-aso6	glia	OPC	14	21	164053	21	17969	2	128.007	164053	0.0668266	#A9A9A9	10	5	1.06911
mouse_cerebellum_full	b21	mouse	cerebellum	PBS	3	3-aso6	neuron	Golgi	14	52	1041627	60	162726	11	57.6022	1041627	-0.0587753	#A9A9A9	4	11	0.942919
mouse_cerebellum_full	b21	mouse	cerebellum	PBS	3	3-aso6	neuron	granule	14	4972	23441680	3732	1960761	191	159.204	23441680	-0.000505688	#A9A9A9	1	14	0.999494
mouse_cerebellum_full	b21	mouse	cerebellum	PBS	3	3-aso6	neuron	MLI	14	395	4833024	674	488866	62	139.457	4833024	0.0229704	#A9A9A9	3	12	1.02324
mouse_cerebellum_full	b21	mouse	cerebellum	PBS	3	3-aso6	neuron	PLI	14	39	426202	52	45176	6	122.008	426202	-0.0602045	#A9A9A9	5	10	0.941572
mouse_cerebellum_full	b21	mouse	cerebellum	PBS	3	3-aso6	neuron	Purkinje	14	110	5390082	233	1971126	29	43.2275	5390082	-0.203892	#A9A9A9	2	13	0.815551
mouse_cerebellum_full	b21	mouse	cerebellum	PBS	3	3-aso6	neuron	UBC	14	7	75692	9	5476	0	118.903	75692	0.0674859	#A9A9A9	6	9	1.06982
mouse_cerebellum_full	b21	mouse	cerebellum	PBS	3	3-aso6	other	endothelial stalk	14	29	149190	19	12242	2	127.354	149190	-0.270163	#A9A9A9	12	3	0.763255
mouse_cerebellum_full	b21	mouse	cerebellum	PBS	3	3-aso6	other	fibroblast	14	20	149137	18	19443	1	120.694	149137	-0.110828	#A9A9A9	13	2	0.895092
mouse_cerebellum_full	b21	mouse	cerebellum	PBS	3	3-aso6	other	pericyte	14	16	63679	5	10080	1	78.5188	63679	0.234322	#A9A9A9	14	1	1.26405
mouse_cerebellum_full	b61	mouse	cerebellum	PBS	3	3-aso6	glia	astrocyte	15	163	1351480	411	181613	13	304.111	1351480	-0.0205735	#A9A9A9	8	7	0.979637
mouse_cerebellum_full	b61	mouse	cerebellum	PBS	3	3-aso6	glia	Bergmann glia	15	158	1448192	290	248297	20	200.25	1448192	0.0181624	#A9A9A9	7	8	1.01833
mouse_cerebellum_full	b61	mouse	cerebellum	PBS	3	3-aso6	glia	microglia	15	15	70002	4	4846	2	57.1412	70002	0.151568	#A9A9A9	11	4	1.16366
mouse_cerebellum_full	b61	mouse	cerebellum	PBS	3	3-aso6	glia	oligodendrocyte	15	158	1303003	349	160729	16	267.843	1303003	0.0756655	#A9A9A9	9	6	1.0786
mouse_cerebellum_full	b61	mouse	cerebellum	PBS	3	3-aso6	glia	OPC	15	11	96326	12	10285	1	124.577	96326	0.0382369	#A9A9A9	10	5	1.03898
mouse_cerebellum_full	b61	mouse	cerebellum	PBS	3	3-aso6	neuron	Golgi	15	23	557990	17	77203	4	30.4665	557990	-0.502175	#A9A9A9	4	11	0.605213
mouse_cerebellum_full	b61	mouse	cerebellum	PBS	3	3-aso6	neuron	granule	15	2652	14541075	2232	1110265	143	153.496	14541075	-0.0363372	#A9A9A9	1	14	0.964315
mouse_cerebellum_full	b61	mouse	cerebellum	PBS	3	3-aso6	neuron	MLI	15	214	2936674	391	296234	35	133.144	2936674	-0.0233405	#A9A9A9	3	12	0.97693
mouse_cerebellum_full	b61	mouse	cerebellum	PBS	3	3-aso6	neuron	PLI	15	18	265507	36	24382	1	135.59	265507	0.0444124	#A9A9A9	5	10	1.04541
mouse_cerebellum_full	b61	mouse	cerebellum	PBS	3	3-aso6	neuron	Purkinje	15	22	1328809	79	466891	12	59.4517	1328809	0.0949044	#A9A9A9	2	13	1.09955
mouse_cerebellum_full	b61	mouse	cerebellum	PBS	3	3-aso6	neuron	UBC	15	5	98657	13	11900	1	131.77	98657	0.183001	#A9A9A9	6	9	1.20082
mouse_cerebellum_full	b61	mouse	cerebellum	PBS	3	3-aso6	other	endothelial stalk	15	23	97409	23	8472	0	236.118	97409	0.353134	#A9A9A9	12	3	1.42352
mouse_cerebellum_full	b61	mouse	cerebellum	PBS	3	3-aso6	other	fibroblast	15	19	131545	19	16179	3	144.437	131545	0.0640887	#A9A9A9	13	2	1.06619
mouse_cerebellum_full	b61	mouse	cerebellum	PBS	3	3-aso6	other	pericyte	15	9	46815	5	7723	0	106.803	46815	0.678957	#A9A9A9	14	1	1.97182
mouse_cerebellum_full	b62	mouse	cerebellum	PBS	3	3-aso6	glia	astrocyte	16	227	1425841	437	174653	4	306.486	1425841	-0.0129254	#A9A9A9	8	7	0.987158
mouse_cerebellum_full	b62	mouse	cerebellum	PBS	3	3-aso6	glia	Bergmann glia	16	241	1785683	298	269377	11	166.883	1785683	-0.15149	#A9A9A9	7	8	0.859427
mouse_cerebellum_full	b62	mouse	cerebellum	PBS	3	3-aso6	glia	microglia	16	32	120536	8	7736	3	66.3702	120536	0.33756	#A9A9A9	11	4	1.40152
mouse_cerebellum_full	b62	mouse	cerebellum	PBS	3	3-aso6	glia	oligodendrocyte	16	385	2333747	546	312027	58	233.959	2333747	-0.0604149	#A9A9A9	9	6	0.941374
mouse_cerebellum_full	b62	mouse	cerebellum	PBS	3	3-aso6	glia	OPC	16	43	355733	31	34486	2	87.144	355733	-0.273733	#A9A9A9	10	5	0.760535
mouse_cerebellum_full	b62	mouse	cerebellum	PBS	3	3-aso6	neuron	Golgi	16	46	1036166	56	144526	11	54.0454	1036166	-0.116894	#A9A9A9	4	11	0.88968
mouse_cerebellum_full	b62	mouse	cerebellum	PBS	3	3-aso6	neuron	granule	16	7763	37665849	5088	2692725	269	135.083	37665849	-0.15194	#A9A9A9	1	14	0.85904
mouse_cerebellum_full	b62	mouse	cerebellum	PBS	3	3-aso6	neuron	MLI	16	381	4181698	556	419325	69	132.96	4181698	-0.0246864	#A9A9A9	3	12	0.975616
mouse_cerebellum_full	b62	mouse	cerebellum	PBS	3	3-aso6	neuron	PLI	16	43	556402	62	44070	11	111.43	556402	-0.141681	#A9A9A9	5	10	0.867898
mouse_cerebellum_full	b62	mouse	cerebellum	PBS	3	3-aso6	neuron	Purkinje	16	75	3611512	219	1168640	21	60.6394	3611512	0.116778	#A9A9A9	2	13	1.12387
mouse_cerebellum_full	b62	mouse	cerebellum	PBS	3	3-aso6	neuron	UBC	16	39	1072938	76	139037	8	70.8335	1072938	-0.364071	#A9A9A9	6	9	0.694842
mouse_cerebellum_full	b62	mouse	cerebellum	PBS	3	3-aso6	other	endothelial stalk	16	38	171175	30	13761	4	175.259	171175	0.00436854	#A9A9A9	12	3	1.00438
mouse_cerebellum_full	b62	mouse	cerebellum	PBS	3	3-aso6	other	fibroblast	16	23	142061	20	22412	1	140.785	142061	0.0371789	#A9A9A9	13	2	1.03788
mouse_cerebellum_full	b62	mouse	cerebellum	PBS	3	3-aso6	other	pericyte	16	11	40366	1	6641	0	24.7733	40366	-0.610561	#A9A9A9	14	1	0.543046
mouse_cerebellum_full	b42	mouse	cerebellum	ASO 6	3	3-aso6	glia	astrocyte	17	187	1329579	275	158200	10	206.832	1329579	0.448355	#41B6C4	8	7	0.720114
mouse_cerebellum_full	b42	mouse	cerebellum	ASO 6	3	3-aso6	glia	Bergmann glia	17	257	2107286	260	383861	17	123.381	2107286	0.428308	#41B6C4	7	8	0.674039
mouse_cerebellum_full	b42	mouse	cerebellum	ASO 6	3	3-aso6	glia	microglia	17	10	35058	1	2084	0	28.5242	35058	1.23162	#41B6C4	11	4	0.882709
mouse_cerebellum_full	b42	mouse	cerebellum	ASO 6	3	3-aso6	glia	oligodendrocyte	17	167	958492	96	143559	30	100.157	958492	-0.00756306	#41B6C4	9	6	0.402247
mouse_cerebellum_full	b42	mouse	cerebellum	ASO 6	3	3-aso6	glia	OPC	17	19	138550	9	14723	2	64.9585	138550	0.571201	#41B6C4	10	5	0.610004
mouse_cerebellum_full	b42	mouse	cerebellum	ASO 6	3	3-aso6	neuron	Golgi	17	38	876155	38	136427	14	43.3713	876155	0.373864	#41B6C4	4	11	0.749687
mouse_cerebellum_full	b42	mouse	cerebellum	ASO 6	3	3-aso6	neuron	granule	17	4626	20944150	2771	1788413	126	132.304	20944150	0.346906	#41B6C4	1	14	0.872415
mouse_cerebellum_full	b42	mouse	cerebellum	ASO 6	3	3-aso6	neuron	MLI	17	414	4949439	264	497361	64	53.3394	4949439	0.275429	#41B6C4	3	12	0.404046
mouse_cerebellum_full	b42	mouse	cerebellum	ASO 6	3	3-aso6	neuron	PLI	17	30	338899	22	33750	3	64.9161	338899	0.269769	#41B6C4	5	10	0.515742
mouse_cerebellum_full	b42	mouse	cerebellum	ASO 6	3	3-aso6	neuron	Purkinje	17	64	3479768	79	1220450	23	22.7027	3479768	0.195199	#41B6C4	2	13	0.425228
mouse_cerebellum_full	b42	mouse	cerebellum	ASO 6	3	3-aso6	neuron	UBC	17	3	39108	4	2823	0	102.281	39108	0.819494	#41B6C4	6	9	1.14529
mouse_cerebellum_full	b42	mouse	cerebellum	ASO 6	3	3-aso6	other	endothelial stalk	17	28	129100	25	9159	1	193.648	129100	0.452096	#41B6C4	12	3	1.20108
mouse_cerebellum_full	b42	mouse	cerebellum	ASO 6	3	3-aso6	other	fibroblast	17	38	272557	35	31575	0	128.414	272557	0.2413	#41B6C4	13	2	0.970125
mouse_cerebellum_full	b42	mouse	cerebellum	ASO 6	3	3-aso6	other	pericyte	17	7	27198	0	4176	0	0	27198	-1	#41B6C4	14	1	0.248371
mouse_cerebellum_full	b63	mouse	cerebellum	ASO 6	3	3-aso6	glia	astrocyte	18	153	1231567	162	123819	5	131.54	1231567	-0.0788861	#41B6C4	8	7	0.425034
mouse_cerebellum_full	b63	mouse	cerebellum	ASO 6	3	3-aso6	glia	Bergmann glia	18	125	1101631	106	152113	10	96.221	1101631	0.113888	#41B6C4	7	8	0.492192
mouse_cerebellum_full	b63	mouse	cerebellum	ASO 6	3	3-aso6	glia	microglia	18	16	58876	1	3053	0	16.9848	58876	0.328826	#41B6C4	11	4	0.357883
mouse_cerebellum_full	b63	mouse	cerebellum	ASO 6	3	3-aso6	glia	oligodendrocyte	18	213	1583287	215	180142	22	135.793	1583287	0.345547	#41B6C4	9	6	0.572593
mouse_cerebellum_full	b63	mouse	cerebellum	ASO 6	3	3-aso6	glia	OPC	18	11	119992	4	12061	4	33.3356	119992	-0.193688	#41B6C4	10	5	0.283887
mouse_cerebellum_full	b63	mouse	cerebellum	ASO 6	3	3-aso6	neuron	Golgi	18	32	906151	24	112805	12	26.4857	906151	-0.16102	#41B6C4	4	11	0.43912
mouse_cerebellum_full	b63	mouse	cerebellum	ASO 6	3	3-aso6	neuron	granule	18	3690	19655192	2085	1230630	134	106.079	19655192	0.079922	#41B6C4	1	14	0.667995
mouse_cerebellum_full	b63	mouse	cerebellum	ASO 6	3	3-aso6	neuron	MLI	18	228	3014167	147	254242	35	48.7697	3014167	0.16616	#41B6C4	3	12	0.362223
mouse_cerebellum_full	b63	mouse	cerebellum	ASO 6	3	3-aso6	neuron	PLI	18	24	328964	19	24800	3	57.7571	328964	0.129737	#41B6C4	5	10	0.44835
mouse_cerebellum_full	b63	mouse	cerebellum	ASO 6	3	3-aso6	neuron	Purkinje	18	37	2021059	48	574900	12	23.7499	2021059	0.250333	#41B6C4	2	13	0.449331
mouse_cerebellum_full	b63	mouse	cerebellum	ASO 6	3	3-aso6	neuron	UBC	18	15	494446	19	49683	5	38.4268	494446	-0.316418	#41B6C4	6	9	0.367786
mouse_cerebellum_full	b63	mouse	cerebellum	ASO 6	3	3-aso6	other	endothelial stalk	18	17	70044	19	5287	0	271.258	70044	1.03406	#41B6C4	12	3	2.1494
mouse_cerebellum_full	b63	mouse	cerebellum	ASO 6	3	3-aso6	other	fibroblast	18	9	57303	7	5046	2	122.158	57303	0.180828	#41B6C4	13	2	0.913199
mouse_cerebellum_full	b63	mouse	cerebellum	ASO 6	3	3-aso6	other	pericyte	18	10	40271	2	6410	0	49.6635	40271	0.156372	#41B6C4	14	1	0.789416
mouse_cerebellum_full	b41	mouse	cerebellum	ASO 6	3	3-aso6	glia	astrocyte	19	192	1257300	146	137118	3	116.122	1257300	-0.186851	#41B6C4	8	7	0.381536
mouse_cerebellum_full	b41	mouse	cerebellum	ASO 6	3	3-aso6	glia	Bergmann glia	19	271	2231256	176	317793	16	78.8793	2231256	-0.0868645	#41B6C4	7	8	0.402669
mouse_cerebellum_full	b41	mouse	cerebellum	ASO 6	3	3-aso6	glia	microglia	19	27	100945	1	4665	0	9.90638	100945	-0.224964	#41B6C4	11	4	0.205699
mouse_cerebellum_full	b41	mouse	cerebellum	ASO 6	3	3-aso6	glia	oligodendrocyte	19	242	1711151	164	203488	35	95.8419	1711151	-0.0503235	#41B6C4	9	6	0.385409
mouse_cerebellum_full	b41	mouse	cerebellum	ASO 6	3	3-aso6	glia	OPC	19	30	222053	11	17356	1	49.5377	222053	0.198207	#41B6C4	10	5	0.420091
mouse_cerebellum_full	b41	mouse	cerebellum	ASO 6	3	3-aso6	neuron	Golgi	19	49	1348207	32	172036	8	23.7352	1348207	-0.248144	#41B6C4	4	11	0.402481
mouse_cerebellum_full	b41	mouse	cerebellum	ASO 6	3	3-aso6	neuron	granule	19	5994	30188958	2891	1993911	182	95.7635	30188958	-0.0250921	#41B6C4	1	14	0.601404
mouse_cerebellum_full	b41	mouse	cerebellum	ASO 6	3	3-aso6	neuron	MLI	19	559	7029957	285	573228	76	40.5408	7029957	-0.0306057	#41B6C4	3	12	0.297524
mouse_cerebellum_full	b41	mouse	cerebellum	ASO 6	3	3-aso6	neuron	PLI	19	35	417214	18	28948	4	43.1433	417214	-0.15611	#41B6C4	5	10	0.33688
mouse_cerebellum_full	b41	mouse	cerebellum	ASO 6	3	3-aso6	neuron	Purkinje	19	54	2641081	52	701447	7	19.6889	2641081	0.0365379	#41B6C4	2	13	0.362841
mouse_cerebellum_full	b41	mouse	cerebellum	ASO 6	3	3-aso6	neuron	UBC	19	9	88753	8	5382	0	90.1378	88753	0.603478	#41B6C4	6	9	0.922786
mouse_cerebellum_full	b41	mouse	cerebellum	ASO 6	3	3-aso6	other	endothelial stalk	19	44	160699	9	13099	1	56.0053	160699	-0.580037	#41B6C4	12	3	0.427882
mouse_cerebellum_full	b41	mouse	cerebellum	ASO 6	3	3-aso6	other	fibroblast	19	24	127115	9	10962	1	70.802	127115	-0.315597	#41B6C4	13	2	0.555866
mouse_cerebellum_full	b41	mouse	cerebellum	ASO 6	3	3-aso6	other	pericyte	19	13	70536	5	8612	0	70.8858	70536	0.650514	#41B6C4	14	1	1.29393
mouse_cerebellum_full	b65	mouse	cerebellum	ASO 6	3	3-aso6	glia	astrocyte	20	111	678416	77	33059	8	113.5	678416	-0.205213	#41B6C4	8	7	0.374594
mouse_cerebellum_full	b65	mouse	cerebellum	ASO 6	3	3-aso6	glia	Bergmann glia	20	185	1513161	70	117541	17	46.2608	1513161	-0.464469	#41B6C4	7	8	0.27603
mouse_cerebellum_full	b65	mouse	cerebellum	ASO 6	3	3-aso6	glia	microglia	20	12	40436	0	1097	3	0	40436	-1	#41B6C4	11	4	0.0947631
mouse_cerebellum_full	b65	mouse	cerebellum	ASO 6	3	3-aso6	glia	oligodendrocyte	20	77	543784	35	36855	12	64.3638	543784	-0.362233	#41B6C4	9	6	0.282138
mouse_cerebellum_full	b65	mouse	cerebellum	ASO 6	3	3-aso6	glia	OPC	20	13	116212	1	4940	4	8.60496	116212	-0.791865	#41B6C4	10	5	0.156085
mouse_cerebellum_full	b65	mouse	cerebellum	ASO 6	3	3-aso6	neuron	Golgi	20	25	510411	18	30248	2	35.2657	510411	0.117104	#41B6C4	4	11	0.579924
mouse_cerebellum_full	b65	mouse	cerebellum	ASO 6	3	3-aso6	neuron	granule	20	3738	17684848	1038	710014	141	58.6943	17684848	-0.40247	#41B6C4	1	14	0.412357
mouse_cerebellum_full	b65	mouse	cerebellum	ASO 6	3	3-aso6	neuron	MLI	20	289	3933457	97	184459	47	24.6602	3933457	-0.410335	#41B6C4	3	12	0.20352
mouse_cerebellum_full	b65	mouse	cerebellum	ASO 6	3	3-aso6	neuron	PLI	20	22	306940	12	11846	2	39.0956	306940	-0.235284	#41B6C4	5	10	0.311237
mouse_cerebellum_full	b65	mouse	cerebellum	ASO 6	3	3-aso6	neuron	Purkinje	20	37	1769978	15	272816	17	8.47468	1769978	-0.553844	#41B6C4	2	13	0.201056
mouse_cerebellum_full	b65	mouse	cerebellum	ASO 6	3	3-aso6	other	endothelial stalk	20	18	74298	3	4357	3	40.3779	74298	-0.697221	#41B6C4	12	3	0.380567
mouse_cerebellum_full	b65	mouse	cerebellum	ASO 6	3	3-aso6	other	fibroblast	20	13	64819	5	5163	0	77.1379	64819	-0.254352	#41B6C4	13	2	0.590975
mouse_cerebellum_full	b65	mouse	cerebellum	ASO 6	3	3-aso6	other	pericyte	20	7	21607	0	3109	0	0	21607	-1	#41B6C4	14	1	0.248371
mouse_cerebellum_full	a2_12wk	mouse	cerebellum	PBS	12	12-aso6	glia	astrocyte	1	234	1149082	436	160728	11	379.433	1149082	0.0430856	#A9A9A9	8	7	1.04403
mouse_cerebellum_full	a2_12wk	mouse	cerebellum	PBS	12	12-aso6	glia	Bergmann glia	1	534	2977366	659	523981	41	221.337	2977366	-0.0413204	#A9A9A9	7	8	0.959522
mouse_cerebellum_full	a2_12wk	mouse	cerebellum	PBS	12	12-aso6	glia	microglia	1	18	46763	4	3453	3	85.5377	46763	0.018735	#A9A9A9	11	4	1.01891
mouse_cerebellum_full	a2_12wk	mouse	cerebellum	PBS	12	12-aso6	glia	oligodendrocyte	1	137	635931	184	102525	13	289.34	635931	0.0059461	#A9A9A9	9	6	1.00596
mouse_cerebellum_full	a2_12wk	mouse	cerebellum	PBS	12	12-aso6	glia	OPC	1	21	122025	17	14920	2	139.316	122025	-0.122008	#A9A9A9	10	5	0.885141
mouse_cerebellum_full	a2_12wk	mouse	cerebellum	PBS	12	12-aso6	neuron	Golgi	1	93	1403880	92	219998	17	65.5327	1403880	-0.0917001	#A9A9A9	4	11	0.912379
mouse_cerebellum_full	a2_12wk	mouse	cerebellum	PBS	12	12-aso6	neuron	granule	1	5419	17921925	3145	1750982	174	175.483	17921925	-0.0520594	#A9A9A9	1	14	0.949272
mouse_cerebellum_full	a2_12wk	mouse	cerebellum	PBS	12	12-aso6	neuron	MLI	1	430	3542550	521	419857	53	147.069	3542550	-0.0360608	#A9A9A9	3	12	0.964582
mouse_cerebellum_full	a2_12wk	mouse	cerebellum	PBS	12	12-aso6	neuron	PLI	1	13	111298	13	12514	2	116.804	111298	-0.00250232	#A9A9A9	5	10	0.997501
mouse_cerebellum_full	a2_12wk	mouse	cerebellum	PBS	12	12-aso6	neuron	Purkinje	1	273	8919279	359	3215329	75	40.2499	8919279	-0.0472929	#A9A9A9	2	13	0.953808
mouse_cerebellum_full	a2_12wk	mouse	cerebellum	PBS	12	12-aso6	neuron	UBC	1	3	21137	8	1788	0	378.483	21137	1.34854	#A9A9A9	6	9	3.8518
mouse_cerebellum_full	a2_12wk	mouse	cerebellum	PBS	12	12-aso6	other	endothelial stalk	1	116	712019	115	57206	12	161.513	712019	-0.0977543	#A9A9A9	12	3	0.906872
mouse_cerebellum_full	a2_12wk	mouse	cerebellum	PBS	12	12-aso6	other	fibroblast	1	80	384952	46	57829	5	119.495	384952	-0.0134682	#A9A9A9	13	2	0.986622
mouse_cerebellum_full	a2_12wk	mouse	cerebellum	PBS	12	12-aso6	other	pericyte	1	28	89745	3	17551	0	33.428	89745	-0.433592	#A9A9A9	14	1	0.648176
mouse_cerebellum_full	a4_12wk	mouse	cerebellum	PBS	12	12-aso6	glia	astrocyte	2	154	864121	349	114929	13	403.879	864121	0.110287	#A9A9A9	8	7	1.1166
mouse_cerebellum_full	a4_12wk	mouse	cerebellum	PBS	12	12-aso6	glia	Bergmann glia	2	218	1289523	350	225932	12	271.418	1289523	0.175599	#A9A9A9	7	8	1.19196
mouse_cerebellum_full	a4_12wk	mouse	cerebellum	PBS	12	12-aso6	glia	microglia	2	13	42274	5	4422	0	118.276	42274	0.408641	#A9A9A9	11	4	1.50477
mouse_cerebellum_full	a4_12wk	mouse	cerebellum	PBS	12	12-aso6	glia	oligodendrocyte	2	211	1097441	398	163304	7	362.662	1097441	0.260866	#A9A9A9	9	6	1.29805
mouse_cerebellum_full	a4_12wk	mouse	cerebellum	PBS	12	12-aso6	glia	OPC	2	15	71145	13	8078	2	182.725	71145	0.151567	#A9A9A9	10	5	1.16366
mouse_cerebellum_full	a4_12wk	mouse	cerebellum	PBS	12	12-aso6	neuron	Golgi	2	38	646484	80	84834	12	123.746	646484	0.715156	#A9A9A9	4	11	2.04451
mouse_cerebellum_full	a4_12wk	mouse	cerebellum	PBS	12	12-aso6	neuron	granule	2	5079	18677285	3784	1674165	191	202.599	18677285	0.0944162	#A9A9A9	1	14	1.09902
mouse_cerebellum_full	a4_12wk	mouse	cerebellum	PBS	12	12-aso6	neuron	MLI	2	230	2327995	401	240874	42	172.251	2327995	0.12899	#A9A9A9	3	12	1.13768
mouse_cerebellum_full	a4_12wk	mouse	cerebellum	PBS	12	12-aso6	neuron	PLI	2	9	94492	10	9189	1	105.829	94492	-0.0962239	#A9A9A9	5	10	0.908261
mouse_cerebellum_full	a4_12wk	mouse	cerebellum	PBS	12	12-aso6	neuron	Purkinje	2	64	2400945	144	823703	18	59.9764	2400945	0.419629	#A9A9A9	2	13	1.5214
mouse_cerebellum_full	a4_12wk	mouse	cerebellum	PBS	12	12-aso6	neuron	UBC	2	2	14301	2	1170	0	139.85	14301	-0.132209	#A9A9A9	6	9	0.876157
mouse_cerebellum_full	a4_12wk	mouse	cerebellum	PBS	12	12-aso6	other	endothelial stalk	2	53	298447	64	22732	4	214.443	298447	0.19793	#A9A9A9	12	3	1.21888
mouse_cerebellum_full	a4_12wk	mouse	cerebellum	PBS	12	12-aso6	other	fibroblast	2	11	50339	3	7053	1	59.5959	50339	-0.507987	#A9A9A9	13	2	0.601706
mouse_cerebellum_full	a4_12wk	mouse	cerebellum	PBS	12	12-aso6	other	pericyte	2	11	35339	3	7091	0	84.892	35339	0.438418	#A9A9A9	14	1	1.55025
mouse_cerebellum_full	c4_12wk	mouse	cerebellum	ASO 6	12	12-aso6	glia	astrocyte	4	245	1249991	304	158723	8	243.202	1249991	0.145248	#41B6C4	8	7	0.675044
mouse_cerebellum_full	c4_12wk	mouse	cerebellum	ASO 6	12	12-aso6	glia	Bergmann glia	4	486	2980749	554	524877	36	185.859	2980749	0.120308	#41B6C4	7	8	0.810431
mouse_cerebellum_full	c4_12wk	mouse	cerebellum	ASO 6	12	12-aso6	glia	microglia	4	29	87936	5	6039	1	56.8595	87936	-0.180307	#41B6C4	11	4	0.689842
mouse_cerebellum_full	c4_12wk	mouse	cerebellum	ASO 6	12	12-aso6	glia	oligodendrocyte	4	177	874801	160	116467	22	182.899	874801	0.279177	#41B6C4	9	6	0.657192
mouse_cerebellum_full	c4_12wk	mouse	cerebellum	ASO 6	12	12-aso6	glia	OPC	4	23	139270	15	14769	0	107.704	139270	0.0150613	#41B6C4	10	5	0.678848
mouse_cerebellum_full	c4_12wk	mouse	cerebellum	ASO 6	12	12-aso6	neuron	Golgi	4	70	1120590	75	156063	17	66.929	1120590	0.167689	#41B6C4	4	11	0.939475
mouse_cerebellum_full	c4_12wk	mouse	cerebellum	ASO 6	12	12-aso6	neuron	granule	4	6443	23532383	4283	2007803	193	182.005	23532383	0.0707573	#41B6C4	1	14	0.985521
mouse_cerebellum_full	c4_12wk	mouse	cerebellum	ASO 6	12	12-aso6	neuron	MLI	4	378	3552723	280	362005	43	78.8128	3552723	0.0581688	#41B6C4	3	12	0.517407
mouse_cerebellum_full	c4_12wk	mouse	cerebellum	ASO 6	12	12-aso6	neuron	PLI	4	18	169034	12	15771	1	70.9916	169034	0.103012	#41B6C4	5	10	0.609285
mouse_cerebellum_full	c4_12wk	mouse	cerebellum	ASO 6	12	12-aso6	neuron	Purkinje	4	201	6867739	186	2433638	43	27.0831	6867739	0.094194	#41B6C4	2	13	0.643735
mouse_cerebellum_full	c4_12wk	mouse	cerebellum	ASO 6	12	12-aso6	neuron	UBC	4	1	8524	1	641	0	117.316	8524	-0.143157	#41B6C4	6	9	0.736265
mouse_cerebellum_full	c4_12wk	mouse	cerebellum	ASO 6	12	12-aso6	other	endothelial stalk	4	142	819425	122	67843	16	148.885	819425	0.05338	#41B6C4	12	3	0.83285
mouse_cerebellum_full	c4_12wk	mouse	cerebellum	ASO 6	12	12-aso6	other	fibroblast	4	108	634747	65	95053	9	102.403	634747	0.0896546	#41B6C4	13	2	0.848634
mouse_cerebellum_full	c4_12wk	mouse	cerebellum	ASO 6	12	12-aso6	other	pericyte	4	30	98037	7	19071	2	71.4016	98037	0.666177	#41B6C4	14	1	1.41359
mouse_cerebellum_full	a1_12wk	mouse	cerebellum	PBS	12	12-aso6	glia	astrocyte	6	211	727306	253	93130	12	347.859	727306	-0.043714	#A9A9A9	8	7	0.957228
mouse_cerebellum_full	a1_12wk	mouse	cerebellum	PBS	12	12-aso6	glia	Bergmann glia	6	465	1996747	483	343911	18	241.893	1996747	0.0477179	#A9A9A9	7	8	1.04887
mouse_cerebellum_full	a1_12wk	mouse	cerebellum	PBS	12	12-aso6	glia	microglia	6	19	36418	4	3511	2	109.836	36418	0.30812	#A9A9A9	11	4	1.36086
mouse_cerebellum_full	a1_12wk	mouse	cerebellum	PBS	12	12-aso6	glia	oligodendrocyte	6	117	370220	84	54326	12	226.892	370220	-0.211165	#A9A9A9	9	6	0.809641
mouse_cerebellum_full	a1_12wk	mouse	cerebellum	PBS	12	12-aso6	glia	OPC	6	24	102066	19	11322	0	186.154	102066	0.173175	#A9A9A9	10	5	1.18907
mouse_cerebellum_full	a1_12wk	mouse	cerebellum	PBS	12	12-aso6	neuron	Golgi	6	70	775170	44	126672	10	56.7617	775170	-0.213267	#A9A9A9	4	11	0.80794
mouse_cerebellum_full	a1_12wk	mouse	cerebellum	PBS	12	12-aso6	neuron	granule	6	5348	15032369	2894	1419981	130	192.518	15032369	0.039959	#A9A9A9	1	14	1.04077
mouse_cerebellum_full	a1_12wk	mouse	cerebellum	PBS	12	12-aso6	neuron	MLI	6	410	2597031	394	305566	36	151.712	2597031	-0.00563234	#A9A9A9	3	12	0.994383
mouse_cerebellum_full	a1_12wk	mouse	cerebellum	PBS	12	12-aso6	neuron	PLI	6	31	239197	27	27196	5	112.878	239197	-0.0360291	#A9A9A9	5	10	0.964612
mouse_cerebellum_full	a1_12wk	mouse	cerebellum	PBS	12	12-aso6	neuron	Purkinje	6	204	4852105	152	1795928	30	31.3266	4852105	-0.258505	#A9A9A9	2	13	0.772205
mouse_cerebellum_full	a1_12wk	mouse	cerebellum	PBS	12	12-aso6	neuron	UBC	6	4	26488	3	2554	0	113.259	26488	-0.297213	#A9A9A9	6	9	0.742885
mouse_cerebellum_full	a1_12wk	mouse	cerebellum	PBS	12	12-aso6	other	endothelial stalk	6	61	231129	38	24096	4	164.41	231129	-0.0815665	#A9A9A9	12	3	0.921671
mouse_cerebellum_full	a1_12wk	mouse	cerebellum	PBS	12	12-aso6	other	fibroblast	6	74	256667	29	39380	4	112.987	256667	-0.0672015	#A9A9A9	13	2	0.935007
mouse_cerebellum_full	a1_12wk	mouse	cerebellum	PBS	12	12-aso6	other	pericyte	6	34	76831	5	15858	0	65.0779	76831	0.102686	#A9A9A9	14	1	1.10814
mouse_cerebellum_full	a3_12wk	mouse	cerebellum	PBS	12	12-aso6	glia	astrocyte	7	203	896422	289	85676	14	322.393	896422	-0.113722	#A9A9A9	8	7	0.892506
mouse_cerebellum_full	a3_12wk	mouse	cerebellum	PBS	12	12-aso6	glia	Bergmann glia	7	350	1870128	361	259273	37	193.035	1870128	-0.163904	#A9A9A9	7	8	0.848824
mouse_cerebellum_full	a3_12wk	mouse	cerebellum	PBS	12	12-aso6	glia	microglia	7	16	53468	2	3440	2	37.4056	53468	-0.554508	#A9A9A9	11	4	0.574355
mouse_cerebellum_full	a3_12wk	mouse	cerebellum	PBS	12	12-aso6	glia	oligodendrocyte	7	91	424742	100	53131	14	235.437	424742	-0.181457	#A9A9A9	9	6	0.834054
mouse_cerebellum_full	a3_12wk	mouse	cerebellum	PBS	12	12-aso6	glia	OPC	7	16	70512	9	6133	1	127.638	70512	-0.195604	#A9A9A9	10	5	0.822338
mouse_cerebellum_full	a3_12wk	mouse	cerebellum	PBS	12	12-aso6	neuron	Golgi	7	58	867977	46	114524	12	52.9968	867977	-0.265451	#A9A9A9	4	11	0.76686
mouse_cerebellum_full	a3_12wk	mouse	cerebellum	PBS	12	12-aso6	neuron	granule	7	5586	19153945	3255	1547169	216	169.939	19153945	-0.0820102	#A9A9A9	1	14	0.921263
mouse_cerebellum_full	a3_12wk	mouse	cerebellum	PBS	12	12-aso6	neuron	MLI	7	325	2612042	366	268736	31	140.12	2612042	-0.0816064	#A9A9A9	3	12	0.921635
mouse_cerebellum_full	a3_12wk	mouse	cerebellum	PBS	12	12-aso6	neuron	PLI	7	27	203362	26	17186	6	127.851	203362	0.0918411	#A9A9A9	5	10	1.09619
mouse_cerebellum_full	a3_12wk	mouse	cerebellum	PBS	12	12-aso6	neuron	Purkinje	7	162	4788915	204	1548811	35	42.5984	4788915	0.00829525	#A9A9A9	2	13	1.00833
mouse_cerebellum_full	a3_12wk	mouse	cerebellum	PBS	12	12-aso6	neuron	UBC	7	4	31453	2	2481	1	63.5869	31453	-0.605434	#A9A9A9	6	9	0.545837
mouse_cerebellum_full	a3_12wk	mouse	cerebellum	PBS	12	12-aso6	other	endothelial stalk	7	68	247871	46	19918	5	185.58	247871	0.0366942	#A9A9A9	12	3	1.03738
mouse_cerebellum_full	a3_12wk	mouse	cerebellum	PBS	12	12-aso6	other	fibroblast	7	62	316146	45	38727	5	142.339	316146	0.175127	#A9A9A9	13	2	1.1914
mouse_cerebellum_full	a3_12wk	mouse	cerebellum	PBS	12	12-aso6	other	pericyte	7	23	69811	5	12279	0	71.622	69811	0.213569	#A9A9A9	14	1	1.23809
mouse_cerebellum_full	c1_12wk	mouse	cerebellum	ASO 6	12	12-aso6	glia	astrocyte	10	174	901650	193	105003	10	214.052	901650	0.00798095	#41B6C4	8	7	0.588461
mouse_cerebellum_full	c1_12wk	mouse	cerebellum	ASO 6	12	12-aso6	glia	Bergmann glia	10	382	2158839	328	372248	28	151.934	2158839	-0.0841873	#41B6C4	7	8	0.660549
mouse_cerebellum_full	c1_12wk	mouse	cerebellum	ASO 6	12	12-aso6	glia	microglia	10	20	57858	2	4447	1	34.5674	57858	-0.501673	#41B6C4	11	4	0.500244
mouse_cerebellum_full	c1_12wk	mouse	cerebellum	ASO 6	12	12-aso6	glia	oligodendrocyte	10	141	581075	75	80272	12	129.071	581075	-0.0972882	#41B6C4	9	6	0.451019
mouse_cerebellum_full	c1_12wk	mouse	cerebellum	ASO 6	12	12-aso6	glia	OPC	10	25	155664	12	15212	1	77.0891	155664	-0.273473	#41B6C4	10	5	0.508702
mouse_cerebellum_full	c1_12wk	mouse	cerebellum	ASO 6	12	12-aso6	neuron	Golgi	10	43	614751	34	96655	2	55.3069	614751	-0.035078	#41B6C4	4	11	0.767052
mouse_cerebellum_full	c1_12wk	mouse	cerebellum	ASO 6	12	12-aso6	neuron	granule	10	6360	21873429	3445	1911624	232	157.497	21873429	-0.0734236	#41B6C4	1	14	0.853196
mouse_cerebellum_full	c1_12wk	mouse	cerebellum	ASO 6	12	12-aso6	neuron	MLI	10	399	3182139	218	371034	53	68.5074	3182139	-0.0801953	#41B6C4	3	12	0.450548
mouse_cerebellum_full	c1_12wk	mouse	cerebellum	ASO 6	12	12-aso6	neuron	PLI	10	28	243130	21	25887	7	86.3735	243130	0.342004	#41B6C4	5	10	0.773772
mouse_cerebellum_full	c1_12wk	mouse	cerebellum	ASO 6	12	12-aso6	neuron	Purkinje	10	140	4162196	106	1579564	28	25.4673	4162196	0.0289127	#41B6C4	2	13	0.603054
mouse_cerebellum_full	c1_12wk	mouse	cerebellum	ASO 6	12	12-aso6	neuron	UBC	10	29	386352	58	29917	4	150.122	386352	0.0964519	#41B6C4	6	9	0.935611
mouse_cerebellum_full	c1_12wk	mouse	cerebellum	ASO 6	12	12-aso6	other	endothelial stalk	10	86	408081	57	33424	6	139.678	408081	-0.0117588	#41B6C4	12	3	0.780328
mouse_cerebellum_full	c1_12wk	mouse	cerebellum	ASO 6	12	12-aso6	other	fibroblast	10	149	768813	64	117251	9	83.2452	768813	-0.114201	#41B6C4	13	2	0.692129
mouse_cerebellum_full	c1_12wk	mouse	cerebellum	ASO 6	12	12-aso6	other	pericyte	10	34	111768	3	21813	1	26.8413	111768	-0.37365	#41B6C4	14	1	0.499725
mouse_cerebellum_full	c2_12wk	mouse	cerebellum	ASO 6	12	12-aso6	glia	astrocyte	11	207	883123	156	108816	9	176.646	883123	-0.168166	#41B6C4	8	7	0.493421
mouse_cerebellum_full	c2_12wk	mouse	cerebellum	ASO 6	12	12-aso6	glia	Bergmann glia	11	470	2463263	357	396418	28	144.93	2463263	-0.126404	#41B6C4	7	8	0.633243
mouse_cerebellum_full	c2_12wk	mouse	cerebellum	ASO 6	12	12-aso6	glia	microglia	11	28	84155	10	6372	0	118.828	84155	0.713042	#41B6C4	11	4	1.68549
mouse_cerebellum_full	c2_12wk	mouse	cerebellum	ASO 6	12	12-aso6	glia	oligodendrocyte	11	139	544008	68	69819	12	124.998	544008	-0.125774	#41B6C4	9	6	0.438353
mouse_cerebellum_full	c2_12wk	mouse	cerebellum	ASO 6	12	12-aso6	glia	OPC	11	25	124825	15	13484	4	120.168	124825	0.132526	#41B6C4	10	5	0.763461
mouse_cerebellum_full	c2_12wk	mouse	cerebellum	ASO 6	12	12-aso6	neuron	Golgi	11	64	856975	43	130368	11	50.1765	856975	-0.124587	#41B6C4	4	11	0.701377
mouse_cerebellum_full	c2_12wk	mouse	cerebellum	ASO 6	12	12-aso6	neuron	granule	11	6389	20642978	3402	1715846	206	164.802	20642978	-0.0304486	#41B6C4	1	14	0.890661
mouse_cerebellum_full	c2_12wk	mouse	cerebellum	ASO 6	12	12-aso6	neuron	MLI	11	463	3304447	247	344744	49	74.7478	3304447	0.00359027	#41B6C4	3	12	0.489924
mouse_cerebellum_full	c2_12wk	mouse	cerebellum	ASO 6	12	12-aso6	neuron	PLI	11	41	333090	14	27410	11	42.0307	333090	-0.34696	#41B6C4	5	10	0.388508
mouse_cerebellum_full	c2_12wk	mouse	cerebellum	ASO 6	12	12-aso6	neuron	Purkinje	11	152	4325132	91	1510930	27	21.0398	4325132	-0.149964	#41B6C4	2	13	0.504279
mouse_cerebellum_full	c2_12wk	mouse	cerebellum	ASO 6	12	12-aso6	neuron	UBC	11	4	29631	2	2154	1	67.4969	29631	-0.507021	#41B6C4	6	9	0.511694
mouse_cerebellum_full	c2_12wk	mouse	cerebellum	ASO 6	12	12-aso6	other	endothelial stalk	11	114	538814	79	44786	9	146.618	538814	0.0373437	#41B6C4	12	3	0.819601
mouse_cerebellum_full	c2_12wk	mouse	cerebellum	ASO 6	12	12-aso6	other	fibroblast	11	186	937816	83	126158	14	88.5035	937816	-0.0582479	#41B6C4	13	2	0.731959
mouse_cerebellum_full	c2_12wk	mouse	cerebellum	ASO 6	12	12-aso6	other	pericyte	11	25	84814	3	14699	3	35.3715	84814	-0.174595	#41B6C4	14	1	0.609788
mouse_cerebellum_full	c3_12wk	mouse	cerebellum	ASO 6	12	12-aso6	glia	astrocyte	12	359	1232804	261	129955	12	211.712	1232804	-0.003036	#41B6C4	8	7	0.582013
mouse_cerebellum_full	c3_12wk	mouse	cerebellum	ASO 6	12	12-aso6	glia	Bergmann glia	12	824	3286649	588	475227	44	178.906	3286649	0.078393	#41B6C4	7	8	0.777164
mouse_cerebellum_full	c3_12wk	mouse	cerebellum	ASO 6	12	12-aso6	glia	microglia	12	53	130434	8	8904	0	61.3337	130434	-0.115807	#41B6C4	11	4	0.735803
mouse_cerebellum_full	c3_12wk	mouse	cerebellum	ASO 6	12	12-aso6	glia	oligodendrocyte	12	195	615096	77	72514	18	125.184	615096	-0.124476	#41B6C4	9	6	0.438922
mouse_cerebellum_full	c3_12wk	mouse	cerebellum	ASO 6	12	12-aso6	glia	OPC	12	59	238834	28	21468	1	117.236	238834	0.104894	#41B6C4	10	5	0.742654
mouse_cerebellum_full	c3_12wk	mouse	cerebellum	ASO 6	12	12-aso6	neuron	Golgi	12	114	1251341	69	171804	19	55.1408	1251341	-0.0379759	#41B6C4	4	11	0.764832
mouse_cerebellum_full	c3_12wk	mouse	cerebellum	ASO 6	12	12-aso6	neuron	granule	12	9414	22886260	4018	1777233	230	175.564	22886260	0.032866	#41B6C4	1	14	0.948877
mouse_cerebellum_full	c3_12wk	mouse	cerebellum	ASO 6	12	12-aso6	neuron	MLI	12	639	3648568	276	353497	58	75.6461	3648568	0.015652	#41B6C4	3	12	0.495869
mouse_cerebellum_full	c3_12wk	mouse	cerebellum	ASO 6	12	12-aso6	neuron	PLI	12	36	223693	15	20594	5	67.0562	223693	0.0418661	#41B6C4	5	10	0.573146
mouse_cerebellum_full	c3_12wk	mouse	cerebellum	ASO 6	12	12-aso6	neuron	Purkinje	12	296	6155118	153	2100501	37	24.8574	6155118	0.00426939	#41B6C4	2	13	0.588374
mouse_cerebellum_full	c3_12wk	mouse	cerebellum	ASO 6	12	12-aso6	neuron	UBC	12	4	17333	1	1432	1	57.6934	17333	-0.578623	#41B6C4	6	9	0.476337
mouse_cerebellum_full	c3_12wk	mouse	cerebellum	ASO 6	12	12-aso6	other	endothelial stalk	12	205	789219	103	64845	12	130.509	789219	-0.0766334	#41B6C4	12	3	0.731312
mouse_cerebellum_full	c3_12wk	mouse	cerebellum	ASO 6	12	12-aso6	other	fibroblast	12	297	1234934	125	181149	17	101.22	1234934	0.0770663	#41B6C4	13	2	0.838018
mouse_cerebellum_full	c3_12wk	mouse	cerebellum	ASO 6	12	12-aso6	other	pericyte	12	61	125638	5	22365	5	39.7969	125638	-0.0713284	#41B6C4	14	1	0.676126
mouse_cerebellum_full	a2_12wk	mouse	cerebellum	PBS	12	12-asom	glia	astrocyte	1	234	1149082	436	160728	11	379.433	1149082	0.126889	#A9A9A9	8	7	1.13529
mouse_cerebellum_full	a2_12wk	mouse	cerebellum	PBS	12	12-asom	glia	Bergmann glia	1	534	2977366	659	523981	41	221.337	2977366	0.0632618	#A9A9A9	7	8	1.06531
mouse_cerebellum_full	a2_12wk	mouse	cerebellum	PBS	12	12-asom	glia	microglia	1	18	46763	4	3453	3	85.5377	46763	-0.129101	#A9A9A9	11	4	0.878885
mouse_cerebellum_full	a2_12wk	mouse	cerebellum	PBS	12	12-asom	glia	oligodendrocyte	1	137	635931	184	102525	13	289.34	635931	0.108316	#A9A9A9	9	6	1.1144
mouse_cerebellum_full	a2_12wk	mouse	cerebellum	PBS	12	12-asom	glia	OPC	1	21	122025	17	14920	2	139.316	122025	0.127593	#A9A9A9	10	5	1.13609
mouse_cerebellum_full	a2_12wk	mouse	cerebellum	PBS	12	12-asom	neuron	Golgi	1	93	1403880	92	219998	17	65.5327	1403880	0.0746476	#A9A9A9	4	11	1.0775
mouse_cerebellum_full	a2_12wk	mouse	cerebellum	PBS	12	12-asom	neuron	granule	1	5419	17921925	3145	1750982	174	175.483	17921925	0.0778551	#A9A9A9	1	14	1.08097
mouse_cerebellum_full	a2_12wk	mouse	cerebellum	PBS	12	12-asom	neuron	MLI	1	430	3542550	521	419857	53	147.069	3542550	0.0712788	#A9A9A9	3	12	1.07388
mouse_cerebellum_full	a2_12wk	mouse	cerebellum	PBS	12	12-asom	neuron	PLI	1	13	111298	13	12514	2	116.804	111298	0.102625	#A9A9A9	5	10	1.10808
mouse_cerebellum_full	a2_12wk	mouse	cerebellum	PBS	12	12-asom	neuron	Purkinje	1	273	8919279	359	3215329	75	40.2499	8919279	0.0321031	#A9A9A9	2	13	1.03262
mouse_cerebellum_full	a2_12wk	mouse	cerebellum	PBS	12	12-asom	neuron	UBC	1	3	21137	8	1788	0	378.483	21137	-0.00983684	#A9A9A9	6	9	0.990211
mouse_cerebellum_full	a2_12wk	mouse	cerebellum	PBS	12	12-asom	other	endothelial stalk	1	116	712019	115	57206	12	161.513	712019	-0.057872	#A9A9A9	12	3	0.943771
mouse_cerebellum_full	a2_12wk	mouse	cerebellum	PBS	12	12-asom	other	fibroblast	1	80	384952	46	57829	5	119.495	384952	0.0611606	#A9A9A9	13	2	1.06307
mouse_cerebellum_full	a2_12wk	mouse	cerebellum	PBS	12	12-asom	other	pericyte	1	28	89745	3	17551	0	33.428	89745	0.00482499	#A9A9A9	14	1	1.00484
mouse_cerebellum_full	a4_12wk	mouse	cerebellum	PBS	12	12-asom	glia	astrocyte	2	154	864121	349	114929	13	403.879	864121	0.0715089	#A9A9A9	8	7	1.07413
mouse_cerebellum_full	a4_12wk	mouse	cerebellum	PBS	12	12-asom	glia	Bergmann glia	2	218	1289523	350	225932	12	271.418	1289523	0.0585358	#A9A9A9	7	8	1.06028
mouse_cerebellum_full	a4_12wk	mouse	cerebellum	PBS	12	12-asom	glia	microglia	2	13	42274	5	4422	0	118.276	42274	0.233726	#A9A9A9	11	4	1.2633
mouse_cerebellum_full	a4_12wk	mouse	cerebellum	PBS	12	12-asom	glia	oligodendrocyte	2	211	1097441	398	163304	7	362.662	1097441	0.0229617	#A9A9A9	9	6	1.02323
mouse_cerebellum_full	a4_12wk	mouse	cerebellum	PBS	12	12-asom	glia	OPC	2	15	71145	13	8078	2	182.725	71145	0.0471089	#A9A9A9	10	5	1.04824
mouse_cerebellum_full	a4_12wk	mouse	cerebellum	PBS	12	12-asom	neuron	Golgi	2	38	646484	80	84834	12	123.746	646484	-0.10011	#A9A9A9	4	11	0.904738
mouse_cerebellum_full	a4_12wk	mouse	cerebellum	PBS	12	12-asom	neuron	granule	2	5079	18677285	3784	1674165	191	202.599	18677285	-0.0111103	#A9A9A9	1	14	0.988951
mouse_cerebellum_full	a4_12wk	mouse	cerebellum	PBS	12	12-asom	neuron	MLI	2	230	2327995	401	240874	42	172.251	2327995	-0.0647559	#A9A9A9	3	12	0.937296
mouse_cerebellum_full	a4_12wk	mouse	cerebellum	PBS	12	12-asom	neuron	PLI	2	9	94492	10	9189	1	105.829	94492	-0.0463432	#A9A9A9	5	10	0.954714
mouse_cerebellum_full	a4_12wk	mouse	cerebellum	PBS	12	12-asom	neuron	Purkinje	2	64	2400945	144	823703	18	59.9764	2400945	-0.017764	#A9A9A9	2	13	0.982393
mouse_cerebellum_full	a4_12wk	mouse	cerebellum	PBS	12	12-asom	neuron	UBC	2	2	14301	2	1170	0	139.85	14301	-0.0423605	#A9A9A9	6	9	0.958524
mouse_cerebellum_full	a4_12wk	mouse	cerebellum	PBS	12	12-asom	other	endothelial stalk	2	53	298447	64	22732	4	214.443	298447	-0.106838	#A9A9A9	12	3	0.898671
mouse_cerebellum_full	a4_12wk	mouse	cerebellum	PBS	12	12-asom	other	fibroblast	2	11	50339	3	7053	1	59.5959	50339	-0.0102823	#A9A9A9	13	2	0.98977
mouse_cerebellum_full	a4_12wk	mouse	cerebellum	PBS	12	12-asom	other	pericyte	2	11	35339	3	7091	0	84.892	35339	0.0309843	#A9A9A9	14	1	1.03147
mouse_cerebellum_full	b4_12wk	mouse	cerebellum	Malat1 ASO	12	12-asom	glia	astrocyte	3	146	710169	347	10522	4	488.616	710169	-0.219057	#FF00FF	8	7	0.122779
mouse_cerebellum_full	b4_12wk	mouse	cerebellum	Malat1 ASO	12	12-asom	glia	Bergmann glia	3	388	2063945	589	72019	37	285.376	2063945	-0.110481	#FF00FF	7	8	0.212212
mouse_cerebellum_full	b4_12wk	mouse	cerebellum	Malat1 ASO	12	12-asom	glia	microglia	3	23	65044	9	2556	1	138.368	65044	-0.166766	#FF00FF	11	4	0.470798
mouse_cerebellum_full	b4_12wk	mouse	cerebellum	Malat1 ASO	12	12-asom	glia	oligodendrocyte	3	134	570951	164	8778	11	287.24	570951	-0.200886	#FF00FF	9	6	0.10819
mouse_cerebellum_full	b4_12wk	mouse	cerebellum	Malat1 ASO	12	12-asom	glia	OPC	3	24	128669	17	11065	2	132.122	128669	0.0420332	#FF00FF	10	5	0.793749
mouse_cerebellum_full	b4_12wk	mouse	cerebellum	Malat1 ASO	12	12-asom	neuron	Golgi	3	81	1203714	115	58321	18	95.5376	1203714	-0.161438	#FF00FF	4	11	0.337157
mouse_cerebellum_full	b4_12wk	mouse	cerebellum	Malat1 ASO	12	12-asom	neuron	granule	3	6770	24500579	5439	1232283	237	221.995	24500579	-0.038008	#FF00FF	1	14	0.555289
mouse_cerebellum_full	b4_12wk	mouse	cerebellum	Malat1 ASO	12	12-asom	neuron	MLI	3	413	3352538	612	24932	55	182.548	3352538	-0.0959153	#FF00FF	3	12	0.0675516
mouse_cerebellum_full	b4_12wk	mouse	cerebellum	Malat1 ASO	12	12-asom	neuron	PLI	3	40	380184	58	4428	8	152.558	380184	-0.258104	#FF00FF	5	10	0.118931
mouse_cerebellum_full	b4_12wk	mouse	cerebellum	Malat1 ASO	12	12-asom	neuron	Purkinje	3	147	3403721	219	131796	36	64.3413	3403721	-0.340047	#FF00FF	2	13	0.119559
mouse_cerebellum_full	b4_12wk	mouse	cerebellum	Malat1 ASO	12	12-asom	neuron	UBC	3	2	17908	5	551	0	279.205	17908	-0.318693	#FF00FF	6	9	0.384359
mouse_cerebellum_full	b4_12wk	mouse	cerebellum	Malat1 ASO	12	12-asom	other	endothelial stalk	3	77	404131	82	19609	6	202.905	404131	0.00530376	#FF00FF	12	3	0.568983
mouse_cerebellum_full	b4_12wk	mouse	cerebellum	Malat1 ASO	12	12-asom	other	fibroblast	3	122	766338	136	53470	11	177.467	766338	-0.0514943	#FF00FF	13	2	0.493547
mouse_cerebellum_full	b4_12wk	mouse	cerebellum	Malat1 ASO	12	12-asom	other	pericyte	3	16	40494	2	3762	0	49.39	40494	0.00971214	#FF00FF	14	1	0.477361
mouse_cerebellum_full	b1_12wk	mouse	cerebellum	Malat1 ASO	12	12-asom	glia	astrocyte	5	497	2516220	2175	43934	24	864.392	2516220	-0.079688	#FF00FF	8	7	0.14114
mouse_cerebellum_full	b1_12wk	mouse	cerebellum	Malat1 ASO	12	12-asom	glia	Bergmann glia	5	187	950782	466	36721	16	490.123	950782	-0.0154454	#FF00FF	7	8	0.233369
mouse_cerebellum_full	b1_12wk	mouse	cerebellum	Malat1 ASO	12	12-asom	glia	microglia	5	96	295384	19	15990	2	64.3231	295384	0.147822	#FF00FF	11	4	0.64485
mouse_cerebellum_full	b1_12wk	mouse	cerebellum	Malat1 ASO	12	12-asom	glia	oligodendrocyte	5	655	2633280	1060	45471	60	402.54	2633280	-0.102469	#FF00FF	9	6	0.11938
mouse_cerebellum_full	b1_12wk	mouse	cerebellum	Malat1 ASO	12	12-asom	glia	OPC	5	59	376361	89	28810	5	236.475	376361	-0.0724385	#FF00FF	10	5	0.707895
mouse_cerebellum_full	b1_12wk	mouse	cerebellum	Malat1 ASO	12	12-asom	neuron	Golgi	5	72	852060	153	41359	18	179.565	852060	-0.159895	#FF00FF	4	11	0.337677
mouse_cerebellum_full	b1_12wk	mouse	cerebellum	Malat1 ASO	12	12-asom	neuron	granule	5	4669	15964244	4162	882261	198	260.708	15964244	0.057027	#FF00FF	1	14	0.61065
mouse_cerebellum_full	b1_12wk	mouse	cerebellum	Malat1 ASO	12	12-asom	neuron	MLI	5	278	1951595	323	18615	32	165.506	1951595	0.159576	#FF00FF	3	12	0.0872156
mouse_cerebellum_full	b1_12wk	mouse	cerebellum	Malat1 ASO	12	12-asom	neuron	PLI	5	23	200698	30	3385	4	149.478	200698	0.0743478	#FF00FF	5	10	0.165836
mouse_cerebellum_full	b1_12wk	mouse	cerebellum	Malat1 ASO	12	12-asom	neuron	Purkinje	5	50	1075135	84	70395	8	78.1297	1075135	0.115946	#FF00FF	2	13	0.188633
mouse_cerebellum_full	b1_12wk	mouse	cerebellum	Malat1 ASO	12	12-asom	neuron	UBC	5	253	3895151	501	328468	51	128.621	3895151	0.86727	#FF00FF	6	9	1.25833
mouse_cerebellum_full	b1_12wk	mouse	cerebellum	Malat1 ASO	12	12-asom	other	endothelial stalk	5	108	501616	118	22341	9	235.24	501616	-0.0772262	#FF00FF	12	3	0.52391
mouse_cerebellum_full	b1_12wk	mouse	cerebellum	Malat1 ASO	12	12-asom	other	fibroblast	5	95	723803	86	37800	7	118.817	723803	-0.29006	#FF00FF	13	2	0.388795
mouse_cerebellum_full	b1_12wk	mouse	cerebellum	Malat1 ASO	12	12-asom	other	pericyte	5	25	75032	10	5840	1	133.276	75032	-0.154067	#FF00FF	14	1	0.405246
mouse_cerebellum_full	a1_12wk	mouse	cerebellum	PBS	12	12-asom	glia	astrocyte	6	211	727306	253	93130	12	347.859	727306	0.0316043	#A9A9A9	8	7	1.03211
mouse_cerebellum_full	a1_12wk	mouse	cerebellum	PBS	12	12-asom	glia	Bergmann glia	6	465	1996747	483	343911	18	241.893	1996747	0.0405906	#A9A9A9	7	8	1.04143
mouse_cerebellum_full	a1_12wk	mouse	cerebellum	PBS	12	12-asom	glia	microglia	6	19	36418	4	3511	2	109.836	36418	0.137073	#A9A9A9	11	4	1.14691
mouse_cerebellum_full	a1_12wk	mouse	cerebellum	PBS	12	12-asom	glia	oligodendrocyte	6	117	370220	84	54326	12	226.892	370220	0.00876862	#A9A9A9	9	6	1.00881
mouse_cerebellum_full	a1_12wk	mouse	cerebellum	PBS	12	12-asom	glia	OPC	6	24	102066	19	11322	0	186.154	102066	0.0229972	#A9A9A9	10	5	1.02326
mouse_cerebellum_full	a1_12wk	mouse	cerebellum	PBS	12	12-asom	neuron	Golgi	6	70	775170	44	126672	10	56.7617	775170	0.120627	#A9A9A9	4	11	1.1282
mouse_cerebellum_full	a1_12wk	mouse	cerebellum	PBS	12	12-asom	neuron	granule	6	5348	15032369	2894	1419981	130	192.518	15032369	0.0421217	#A9A9A9	1	14	1.04302
mouse_cerebellum_full	a1_12wk	mouse	cerebellum	PBS	12	12-asom	neuron	MLI	6	410	2597031	394	305566	36	151.712	2597031	0.0635183	#A9A9A9	3	12	1.06558
mouse_cerebellum_full	a1_12wk	mouse	cerebellum	PBS	12	12-asom	neuron	PLI	6	31	239197	27	27196	5	112.878	239197	0.114983	#A9A9A9	5	10	1.12185
mouse_cerebellum_full	a1_12wk	mouse	cerebellum	PBS	12	12-asom	neuron	Purkinje	6	204	4852105	152	1795928	30	31.3266	4852105	0.0597079	#A9A9A9	2	13	1.06153
mouse_cerebellum_full	a1_12wk	mouse	cerebellum	PBS	12	12-asom	neuron	UBC	6	4	26488	3	2554	0	113.259	26488	0.128637	#A9A9A9	6	9	1.13728
mouse_cerebellum_full	a1_12wk	mouse	cerebellum	PBS	12	12-asom	other	endothelial stalk	6	61	231129	38	24096	4	164.41	231129	0.222504	#A9A9A9	12	3	1.2492
mouse_cerebellum_full	a1_12wk	mouse	cerebellum	PBS	12	12-asom	other	fibroblast	6	74	256667	29	39380	4	112.987	256667	0.0837964	#A9A9A9	13	2	1.08741
mouse_cerebellum_full	a1_12wk	mouse	cerebellum	PBS	12	12-asom	other	pericyte	6	34	76831	5	15858	0	65.0779	76831	0.0605002	#A9A9A9	14	1	1.06237
mouse_cerebellum_full	a3_12wk	mouse	cerebellum	PBS	12	12-asom	glia	astrocyte	7	203	896422	289	85676	14	322.393	896422	-0.230006	#A9A9A9	8	7	0.794529
mouse_cerebellum_full	a3_12wk	mouse	cerebellum	PBS	12	12-asom	glia	Bergmann glia	7	350	1870128	361	259273	37	193.035	1870128	-0.162388	#A9A9A9	7	8	0.850111
mouse_cerebellum_full	a3_12wk	mouse	cerebellum	PBS	12	12-asom	glia	microglia	7	16	53468	2	3440	2	37.4056	53468	-0.241181	#A9A9A9	11	4	0.785699
mouse_cerebellum_full	a3_12wk	mouse	cerebellum	PBS	12	12-asom	glia	oligodendrocyte	7	91	424742	100	53131	14	235.437	424742	-0.140063	#A9A9A9	9	6	0.869303
mouse_cerebellum_full	a3_12wk	mouse	cerebellum	PBS	12	12-asom	glia	OPC	7	16	70512	9	6133	1	127.638	70512	-0.197875	#A9A9A9	10	5	0.820473
mouse_cerebellum_full	a3_12wk	mouse	cerebellum	PBS	12	12-asom	neuron	Golgi	7	58	867977	46	114524	12	52.9968	867977	-0.0951729	#A9A9A9	4	11	0.909216
mouse_cerebellum_full	a3_12wk	mouse	cerebellum	PBS	12	12-asom	neuron	granule	7	5586	19153945	3255	1547169	216	169.939	19153945	-0.108866	#A9A9A9	1	14	0.89685
mouse_cerebellum_full	a3_12wk	mouse	cerebellum	PBS	12	12-asom	neuron	MLI	7	325	2612042	366	268736	31	140.12	2612042	-0.0700432	#A9A9A9	3	12	0.932354
mouse_cerebellum_full	a3_12wk	mouse	cerebellum	PBS	12	12-asom	neuron	PLI	7	27	203362	26	17186	6	127.851	203362	-0.171249	#A9A9A9	5	10	0.842611
mouse_cerebellum_full	a3_12wk	mouse	cerebellum	PBS	12	12-asom	neuron	Purkinje	7	162	4788915	204	1548811	35	42.5984	4788915	-0.0740475	#A9A9A9	2	13	0.928628
mouse_cerebellum_full	a3_12wk	mouse	cerebellum	PBS	12	12-asom	neuron	UBC	7	4	31453	2	2481	1	63.5869	31453	-0.0766905	#A9A9A9	6	9	0.926176
mouse_cerebellum_full	a3_12wk	mouse	cerebellum	PBS	12	12-asom	other	endothelial stalk	7	68	247871	46	19918	5	185.58	247871	-0.0577201	#A9A9A9	12	3	0.943914
mouse_cerebellum_full	a3_12wk	mouse	cerebellum	PBS	12	12-asom	other	fibroblast	7	62	316146	45	38727	5	142.339	316146	-0.134697	#A9A9A9	13	2	0.873981
mouse_cerebellum_full	a3_12wk	mouse	cerebellum	PBS	12	12-asom	other	pericyte	7	23	69811	5	12279	0	71.622	69811	-0.0962715	#A9A9A9	14	1	0.908217
mouse_cerebellum_full	b2_12wk	mouse	cerebellum	Malat1 ASO	12	12-asom	glia	astrocyte	8	171	688380	303	13530	13	440.164	688380	0.0359827	#FF00FF	8	7	0.158447
mouse_cerebellum_full	b2_12wk	mouse	cerebellum	Malat1 ASO	12	12-asom	glia	Bergmann glia	8	403	1969625	632	82078	33	320.873	1969625	0.0623056	#FF00FF	7	8	0.252237
mouse_cerebellum_full	b2_12wk	mouse	cerebellum	Malat1 ASO	12	12-asom	glia	microglia	8	22	55563	0	2660	0	0	55563	0.0151006	#FF00FF	11	4	0.564701
mouse_cerebellum_full	b2_12wk	mouse	cerebellum	Malat1 ASO	12	12-asom	glia	oligodendrocyte	8	147	635844	241	16691	16	379.024	635844	0.364407	#FF00FF	9	6	0.190411
mouse_cerebellum_full	b2_12wk	mouse	cerebellum	Malat1 ASO	12	12-asom	glia	OPC	8	18	91702	11	8195	4	119.954	91702	0.0828647	#FF00FF	10	5	0.82683
mouse_cerebellum_full	b2_12wk	mouse	cerebellum	Malat1 ASO	12	12-asom	neuron	Golgi	8	70	951115	99	68031	20	104.088	951115	0.237962	#FF00FF	4	11	0.502678
mouse_cerebellum_full	b2_12wk	mouse	cerebellum	Malat1 ASO	12	12-asom	neuron	granule	8	5778	19762506	4282	999013	211	216.673	19762506	-0.0331336	#FF00FF	1	14	0.558003
mouse_cerebellum_full	b2_12wk	mouse	cerebellum	Malat1 ASO	12	12-asom	neuron	MLI	8	285	2030815	380	15575	29	187.117	2030815	-0.0676405	#FF00FF	3	12	0.0694889
mouse_cerebellum_full	b2_12wk	mouse	cerebellum	Malat1 ASO	12	12-asom	neuron	PLI	8	32	262182	48	2773	5	183.079	262182	-0.326285	#FF00FF	5	10	0.111093
mouse_cerebellum_full	b2_12wk	mouse	cerebellum	Malat1 ASO	12	12-asom	neuron	Purkinje	8	154	3469311	225	193571	40	64.8544	3469311	-0.0490414	#FF00FF	2	13	0.159943
mouse_cerebellum_full	b2_12wk	mouse	cerebellum	Malat1 ASO	12	12-asom	neuron	UBC	8	2	13111	1	56	0	76.2718	13111	-0.905422	#FF00FF	6	9	0.213759
mouse_cerebellum_full	b2_12wk	mouse	cerebellum	Malat1 ASO	12	12-asom	other	endothelial stalk	8	71	321145	54	16111	8	168.148	321145	0.0394063	#FF00FF	12	3	0.588721
mouse_cerebellum_full	b2_12wk	mouse	cerebellum	Malat1 ASO	12	12-asom	other	fibroblast	8	78	396038	67	31422	6	169.176	396038	0.0785669	#FF00FF	13	2	0.562099
mouse_cerebellum_full	b2_12wk	mouse	cerebellum	Malat1 ASO	12	12-asom	other	pericyte	8	26	87245	9	9281	0	103.158	87245	0.156175	#FF00FF	14	1	0.552657
mouse_cerebellum_full	b3_12wk	mouse	cerebellum	Malat1 ASO	12	12-asom	glia	astrocyte	9	212	1028567	437	24641	16	424.863	1028567	0.262725	#FF00FF	8	7	0.198773
mouse_cerebellum_full	b3_12wk	mouse	cerebellum	Malat1 ASO	12	12-asom	glia	Bergmann glia	9	384	2113207	558	88170	32	264.054	2113207	0.0636164	#FF00FF	7	8	0.252568
mouse_cerebellum_full	b3_12wk	mouse	cerebellum	Malat1 ASO	12	12-asom	glia	microglia	9	18	61685	6	2918	0	97.2684	61685	0.00304141	#FF00FF	11	4	0.557932
mouse_cerebellum_full	b3_12wk	mouse	cerebellum	Malat1 ASO	12	12-asom	glia	oligodendrocyte	9	173	757464	238	13685	28	314.206	757464	-0.0609366	#FF00FF	9	6	0.124442
mouse_cerebellum_full	b3_12wk	mouse	cerebellum	Malat1 ASO	12	12-asom	glia	OPC	9	16	103287	13	8078	3	125.863	103287	-0.0523189	#FF00FF	10	5	0.722282
mouse_cerebellum_full	b3_12wk	mouse	cerebellum	Malat1 ASO	12	12-asom	neuron	Golgi	9	33	488756	39	30595	7	79.7944	488756	0.0834079	#FF00FF	4	11	0.430692
mouse_cerebellum_full	b3_12wk	mouse	cerebellum	Malat1 ASO	12	12-asom	neuron	granule	9	5612	19727811	3823	1045993	182	193.787	19727811	0.0141151	#FF00FF	1	14	0.585
mouse_cerebellum_full	b3_12wk	mouse	cerebellum	Malat1 ASO	12	12-asom	neuron	MLI	9	230	1727459	274	14267	29	158.614	1727459	0.00403911	#FF00FF	3	12	0.0746527
mouse_cerebellum_full	b3_12wk	mouse	cerebellum	Malat1 ASO	12	12-asom	neuron	PLI	9	23	176869	16	4198	1	90.4624	176869	0.511889	#FF00FF	5	10	0.256862
mouse_cerebellum_full	b3_12wk	mouse	cerebellum	Malat1 ASO	12	12-asom	neuron	Purkinje	9	143	3209304	162	239736	36	50.4782	3209304	0.273172	#FF00FF	2	13	0.22075
mouse_cerebellum_full	b3_12wk	mouse	cerebellum	Malat1 ASO	12	12-asom	neuron	UBC	9	8	91702	11	5458	0	119.954	91702	0.317933	#FF00FF	6	9	0.726475
mouse_cerebellum_full	b3_12wk	mouse	cerebellum	Malat1 ASO	12	12-asom	other	endothelial stalk	9	88	408619	59	20364	10	144.389	408619	0.032544	#FF00FF	12	3	0.584695
mouse_cerebellum_full	b3_12wk	mouse	cerebellum	Malat1 ASO	12	12-asom	other	fibroblast	9	96	538973	75	50077	9	139.154	538973	0.263053	#FF00FF	13	2	0.675981
mouse_cerebellum_full	b3_12wk	mouse	cerebellum	Malat1 ASO	12	12-asom	other	pericyte	9	23	75288	2	6845	3	26.5647	75288	-0.011863	#FF00FF	14	1	0.467173
mouse_cortex_full	a1_02wk	mouse	cortex	PBS	2	2-aso1	glia	astrocyte	1	471	2027096	1491	389088	29	735.535	2027096	0.220054	#A9A9A9	3	7	1.24614
mouse_cortex_full	a1_02wk	mouse	cortex	PBS	2	2-aso1	glia	microglia	1	55	206388	25	26449	1	121.131	206388	-0.0950697	#A9A9A9	6	4	0.90931
mouse_cortex_full	a1_02wk	mouse	cortex	PBS	2	2-aso1	glia	oligodendrocyte	1	110	350529	132	57654	6	376.574	350529	0.197841	#A9A9A9	4	6	1.21877
mouse_cortex_full	a1_02wk	mouse	cortex	PBS	2	2-aso1	glia	OPC	1	56	229271	49	25796	3	213.721	229271	0.276889	#A9A9A9	5	5	1.31902
mouse_cortex_full	a1_02wk	mouse	cortex	PBS	2	2-aso1	neuron	excitatory	1	4536	49340775	9449	8014311	736	191.505	49340775	0.233384	#A9A9A9	1	9	1.26287
mouse_cortex_full	a1_02wk	mouse	cortex	PBS	2	2-aso1	neuron	inhibitory	1	647	5974841	707	738559	84	118.33	5974841	0.170092	#A9A9A9	2	8	1.18541
mouse_cortex_full	a1_02wk	mouse	cortex	PBS	2	2-aso1	other	endothelial stalk	1	47	178192	44	18404	3	246.925	178192	0.301676	#A9A9A9	7	3	1.35212
mouse_cortex_full	a1_02wk	mouse	cortex	PBS	2	2-aso1	other	fibroblast	1	71	266548	31	44830	6	116.302	266548	-0.0877869	#A9A9A9	9	1	0.915956
mouse_cortex_full	a1_02wk	mouse	cortex	PBS	2	2-aso1	other	pericyte	1	21	39490	3	7082	2	75.9686	39490	-0.222855	#A9A9A9	8	2	0.800231
mouse_cortex_full	a4_02wk	mouse	cortex	PBS	2	2-aso1	glia	astrocyte	2	455	1995791	1461	309983	25	732.041	1995791	0.214258	#A9A9A9	3	7	1.23894
mouse_cortex_full	a4_02wk	mouse	cortex	PBS	2	2-aso1	glia	microglia	2	40	133953	31	14907	4	231.424	133953	0.728896	#A9A9A9	6	4	2.07279
mouse_cortex_full	a4_02wk	mouse	cortex	PBS	2	2-aso1	glia	oligodendrocyte	2	346	1190432	428	163351	35	359.533	1190432	0.143637	#A9A9A9	4	6	1.15447
mouse_cortex_full	a4_02wk	mouse	cortex	PBS	2	2-aso1	glia	OPC	2	45	252243	52	24394	5	206.15	252243	0.231659	#A9A9A9	5	5	1.26069
mouse_cortex_full	a4_02wk	mouse	cortex	PBS	2	2-aso1	neuron	excitatory	2	7829	53574628	10991	7262821	711	205.153	53574628	0.321285	#A9A9A9	1	9	1.3789
mouse_cortex_full	a4_02wk	mouse	cortex	PBS	2	2-aso1	neuron	inhibitory	2	773	6079891	716	685864	99	117.765	6079891	0.164513	#A9A9A9	2	8	1.17882
mouse_cortex_full	a4_02wk	mouse	cortex	PBS	2	2-aso1	other	endothelial stalk	2	60	198512	34	17858	2	171.274	198512	-0.0971188	#A9A9A9	7	3	0.907448
mouse_cortex_full	a4_02wk	mouse	cortex	PBS	2	2-aso1	other	fibroblast	2	17	56188	9	8893	1	160.177	56188	0.256345	#A9A9A9	9	1	1.2922
mouse_cortex_full	a4_02wk	mouse	cortex	PBS	2	2-aso1	other	pericyte	2	24	67523	7	10858	0	103.668	67523	0.0605089	#A9A9A9	8	2	1.06238
mouse_cortex_full	b1_02wk	mouse	cortex	ASO 1	2	2-aso1	glia	astrocyte	3	507	2079921	493	400616	30	237.028	2079921	0.15646	#0909FF	3	7	0.397553
mouse_cortex_full	b1_02wk	mouse	cortex	ASO 1	2	2-aso1	glia	microglia	3	88	218681	17	24624	4	77.7388	218681	0.474164	#0909FF	6	4	0.632963
mouse_cortex_full	b1_02wk	mouse	cortex	ASO 1	2	2-aso1	glia	oligodendrocyte	3	155	473164	26	79346	14	54.9492	473164	0.0946537	#0909FF	4	6	0.175526
mouse_cortex_full	b1_02wk	mouse	cortex	ASO 1	2	2-aso1	glia	OPC	3	70	291961	24	31251	6	82.2028	291961	0.530451	#0909FF	5	5	0.545438
mouse_cortex_full	b1_02wk	mouse	cortex	ASO 1	2	2-aso1	neuron	excitatory	3	4881	53703988	5462	8870748	783	101.706	53703988	0.340347	#0909FF	1	9	0.686843
mouse_cortex_full	b1_02wk	mouse	cortex	ASO 1	2	2-aso1	neuron	inhibitory	3	668	6543794	408	803092	93	62.3492	6543794	0.30957	#0909FF	2	8	0.641613
mouse_cortex_full	b1_02wk	mouse	cortex	ASO 1	2	2-aso1	other	endothelial stalk	3	46	120606	15	11705	4	124.372	120606	0.214126	#0909FF	7	3	0.668946
mouse_cortex_full	b1_02wk	mouse	cortex	ASO 1	2	2-aso1	other	fibroblast	3	73	289348	26	49185	5	89.8572	289348	0.243466	#0909FF	9	1	0.723044
mouse_cortex_full	b1_02wk	mouse	cortex	ASO 1	2	2-aso1	other	pericyte	3	44	120326	5	17539	3	41.5538	120326	0.163555	#0909FF	8	2	0.430252
mouse_cortex_full	a2_02wk	mouse	cortex	PBS	2	2-aso1	glia	astrocyte	9	429	2741619	1136	399897	30	414.354	2741619	-0.312699	#A9A9A9	3	7	0.73147
mouse_cortex_full	a2_02wk	mouse	cortex	PBS	2	2-aso1	glia	microglia	9	155	768952	78	59782	10	101.437	768952	-0.242199	#A9A9A9	6	4	0.7849
mouse_cortex_full	a2_02wk	mouse	cortex	PBS	2	2-aso1	glia	oligodendrocyte	9	183	691659	163	92876	16	235.665	691659	-0.250374	#A9A9A9	4	6	0.77851
mouse_cortex_full	a2_02wk	mouse	cortex	PBS	2	2-aso1	glia	OPC	9	86	550481	57	39600	10	103.546	550481	-0.381359	#A9A9A9	5	5	0.682933
mouse_cortex_full	a2_02wk	mouse	cortex	PBS	2	2-aso1	neuron	excitatory	9	3901	71026048	7480	7584718	1013	105.313	71026048	-0.32173	#A9A9A9	1	9	0.724894
mouse_cortex_full	a2_02wk	mouse	cortex	PBS	2	2-aso1	neuron	inhibitory	9	550	8485922	636	698225	128	74.9477	8485922	-0.258886	#A9A9A9	2	8	0.771911
mouse_cortex_full	a2_02wk	mouse	cortex	PBS	2	2-aso1	other	endothelial stalk	9	117	597614	119	45141	9	199.125	597614	0.0496987	#A9A9A9	7	3	1.05095
mouse_cortex_full	a2_02wk	mouse	cortex	PBS	2	2-aso1	other	fibroblast	9	8	29450	2	3475	1	67.9117	29450	-0.467334	#A9A9A9	9	1	0.626671
mouse_cortex_full	a2_02wk	mouse	cortex	PBS	2	2-aso1	other	pericyte	9	51	126026	5	16198	2	39.6744	126026	-0.594139	#A9A9A9	8	2	0.552038
mouse_cortex_full	b2_02wk	mouse	cortex	ASO 1	2	2-aso1	glia	astrocyte	10	713	3899407	893	492358	70	229.009	3899407	0.117335	#0909FF	3	7	0.382299
mouse_cortex_full	b2_02wk	mouse	cortex	ASO 1	2	2-aso1	glia	microglia	10	205	1069954	61	88343	15	57.0118	1069954	0.0811167	#0909FF	6	4	0.427248
mouse_cortex_full	b2_02wk	mouse	cortex	ASO 1	2	2-aso1	glia	oligodendrocyte	10	258	847857	52	106283	16	61.3311	847857	0.221788	#0909FF	4	6	0.199322
mouse_cortex_full	b2_02wk	mouse	cortex	ASO 1	2	2-aso1	glia	OPC	10	114	616036	33	41682	10	53.5683	616036	-0.00266519	#0909FF	5	5	0.320048
mouse_cortex_full	b2_02wk	mouse	cortex	ASO 1	2	2-aso1	neuron	excitatory	10	5401	90736546	6852	9115414	1043	75.5153	90736546	-0.00480745	#0909FF	1	9	0.486361
mouse_cortex_full	b2_02wk	mouse	cortex	ASO 1	2	2-aso1	neuron	inhibitory	10	824	11120547	498	820309	113	44.782	11120547	-0.059408	#0909FF	2	8	0.443638
mouse_cortex_full	b2_02wk	mouse	cortex	ASO 1	2	2-aso1	other	endothelial stalk	10	161	775657	82	59107	7	105.717	775657	0.0320143	#0909FF	7	3	0.557571
mouse_cortex_full	b2_02wk	mouse	cortex	ASO 1	2	2-aso1	other	fibroblast	10	167	625028	48	69241	10	76.7966	625028	0.0627295	#0909FF	9	1	0.603493
mouse_cortex_full	b2_02wk	mouse	cortex	ASO 1	2	2-aso1	other	pericyte	10	67	137086	3	19096	3	21.8841	137086	-0.38722	#0909FF	8	2	0.248041
mouse_cortex_full	b4_02wk	mouse	cortex	ASO 1	2	2-aso1	glia	astrocyte	11	584	3059818	376	419035	26	122.883	3059818	-0.400454	#0909FF	3	7	0.227788
mouse_cortex_full	b4_02wk	mouse	cortex	ASO 1	2	2-aso1	glia	microglia	11	134	549631	13	42184	5	23.6522	549631	-0.551482	#0909FF	6	4	0.226958
mouse_cortex_full	b4_02wk	mouse	cortex	ASO 1	2	2-aso1	glia	oligodendrocyte	11	137	437747	9	58236	18	20.5598	437747	-0.590424	#0909FF	4	6	0.0884741
mouse_cortex_full	b4_02wk	mouse	cortex	ASO 1	2	2-aso1	glia	OPC	11	96	487896	10	31812	6	20.4962	487896	-0.618402	#0909FF	5	5	0.172904
mouse_cortex_full	b4_02wk	mouse	cortex	ASO 1	2	2-aso1	neuron	excitatory	11	5228	76792874	3241	7497410	773	42.2044	76792874	-0.443801	#0909FF	1	9	0.31355
mouse_cortex_full	b4_02wk	mouse	cortex	ASO 1	2	2-aso1	neuron	inhibitory	11	696	9113951	235	723125	91	25.7846	9113951	-0.458424	#0909FF	2	8	0.297672
mouse_cortex_full	b4_02wk	mouse	cortex	ASO 1	2	2-aso1	other	endothelial stalk	11	120	480294	32	41532	4	66.6259	480294	-0.349594	#0909FF	7	3	0.380689
mouse_cortex_full	b4_02wk	mouse	cortex	ASO 1	2	2-aso1	other	fibroblast	11	142	684748	39	78881	9	56.9553	684748	-0.211839	#0909FF	9	1	0.458594
mouse_cortex_full	b4_02wk	mouse	cortex	ASO 1	2	2-aso1	other	pericyte	11	38	87604	3	11049	0	34.245	87604	-0.0410992	#0909FF	8	2	0.350625
mouse_cortex_full	a3_02wk	mouse	cortex	PBS	2	2-aso1	glia	astrocyte	16	310	1268753	672	196468	16	529.654	1268753	-0.121447	#A9A9A9	3	7	0.885638
mouse_cortex_full	a3_02wk	mouse	cortex	PBS	2	2-aso1	glia	microglia	16	76	379934	43	44041	5	113.178	379934	-0.154488	#A9A9A9	6	4	0.856854
mouse_cortex_full	a3_02wk	mouse	cortex	PBS	2	2-aso1	glia	oligodendrocyte	16	149	355910	102	53517	5	286.589	355910	-0.0883899	#A9A9A9	4	6	0.915404
mouse_cortex_full	a3_02wk	mouse	cortex	PBS	2	2-aso1	glia	OPC	16	57	234043	37	18609	4	158.091	234043	-0.0554777	#A9A9A9	5	5	0.946033
mouse_cortex_full	a3_02wk	mouse	cortex	PBS	2	2-aso1	neuron	excitatory	16	5720	63320907	7544	8999074	793	119.139	63320907	-0.232686	#A9A9A9	1	9	0.792402
mouse_cortex_full	a3_02wk	mouse	cortex	PBS	2	2-aso1	neuron	inhibitory	16	814	7396148	693	751982	96	93.6974	7396148	-0.0734805	#A9A9A9	2	8	0.929154
mouse_cortex_full	a3_02wk	mouse	cortex	PBS	2	2-aso1	other	endothelial stalk	16	89	346628	51	33610	8	147.132	346628	-0.224387	#A9A9A9	7	3	0.799006
mouse_cortex_full	a3_02wk	mouse	cortex	PBS	2	2-aso1	other	fibroblast	16	30	109247	16	13640	3	146.457	109247	0.148737	#A9A9A9	9	1	1.16037
mouse_cortex_full	a3_02wk	mouse	cortex	PBS	2	2-aso1	other	pericyte	16	40	99253	17	11032	3	171.279	99253	0.752158	#A9A9A9	8	2	2.12157
mouse_cortex_full	b3_02wk	mouse	cortex	ASO 1	2	2-aso1	glia	astrocyte	17	330	1687696	391	263797	18	231.677	1687696	0.13035	#0909FF	3	7	0.387307
mouse_cortex_full	b3_02wk	mouse	cortex	ASO 1	2	2-aso1	glia	microglia	17	96	477528	29	49046	9	60.7294	477528	0.151614	#0909FF	6	4	0.458455
mouse_cortex_full	b3_02wk	mouse	cortex	ASO 1	2	2-aso1	glia	oligodendrocyte	17	101	301481	19	47228	6	63.0222	301481	0.255477	#0909FF	4	6	0.206151
mouse_cortex_full	b3_02wk	mouse	cortex	ASO 1	2	2-aso1	glia	OPC	17	55	266225	18	23126	10	67.612	266225	0.2588	#0909FF	5	5	0.415689
mouse_cortex_full	b3_02wk	mouse	cortex	ASO 1	2	2-aso1	neuron	excitatory	17	3849	53521413	4503	7644694	655	84.1346	53521413	0.108783	#0909FF	1	9	0.544867
mouse_cortex_full	b3_02wk	mouse	cortex	ASO 1	2	2-aso1	neuron	inhibitory	17	528	6303944	365	683207	69	57.9003	6303944	0.216126	#0909FF	2	8	0.584374
mouse_cortex_full	b3_02wk	mouse	cortex	ASO 1	2	2-aso1	other	endothelial stalk	17	53	322071	40	36247	2	124.196	322071	0.212411	#0909FF	7	3	0.667799
mouse_cortex_full	b3_02wk	mouse	cortex	ASO 1	2	2-aso1	other	fibroblast	17	56	260962	18	39929	5	68.9756	260962	-0.0454994	#0909FF	9	1	0.541588
mouse_cortex_full	b3_02wk	mouse	cortex	ASO 1	2	2-aso1	other	pericyte	17	23	52641	3	7520	1	56.9898	52641	0.595782	#0909FF	8	2	0.662882
mouse_cortex_full	a1_12wk	mouse	cortex	PBS	12	12-aso1	glia	astrocyte	5	518	2435039	1711	460040	35	702.658	2435039	0.11528	#A9A9A9	3	7	1.12219
mouse_cortex_full	a1_12wk	mouse	cortex	PBS	12	12-aso1	glia	microglia	5	51	211879	35	26526	4	165.189	211879	0.525882	#A9A9A9	6	4	1.69195
mouse_cortex_full	a1_12wk	mouse	cortex	PBS	12	12-aso1	glia	oligodendrocyte	5	181	629072	248	98110	18	394.232	629072	0.0997421	#A9A9A9	4	6	1.10489
mouse_cortex_full	a1_12wk	mouse	cortex	PBS	12	12-aso1	glia	OPC	5	100	463726	98	49906	7	211.332	463726	0.0611839	#A9A9A9	5	5	1.06309
mouse_cortex_full	a1_12wk	mouse	cortex	PBS	12	12-aso1	neuron	excitatory	5	5412	62804353	12103	10040457	927	192.71	62804353	0.132137	#A9A9A9	1	9	1.14126
mouse_cortex_full	a1_12wk	mouse	cortex	PBS	12	12-aso1	neuron	inhibitory	5	740	7717145	1055	974934	108	136.709	7717145	0.135847	#A9A9A9	2	8	1.14551
mouse_cortex_full	a1_12wk	mouse	cortex	PBS	12	12-aso1	other	endothelial stalk	5	44	224410	40	25515	9	178.245	224410	-0.11402	#A9A9A9	7	3	0.89224
mouse_cortex_full	a1_12wk	mouse	cortex	PBS	12	12-aso1	other	fibroblast	5	42	197798	41	33160	5	207.282	197798	0.351271	#A9A9A9	9	1	1.42087
mouse_cortex_full	a1_12wk	mouse	cortex	PBS	12	12-aso1	other	pericyte	5	31	80468	7	13767	2	86.9911	80468	-0.29728	#A9A9A9	8	2	0.742836
mouse_cortex_full	a4_12wk	mouse	cortex	PBS	12	12-aso1	glia	astrocyte	6	539	2053543	1272	345821	40	619.417	2053543	-0.0168428	#A9A9A9	3	7	0.983298
mouse_cortex_full	a4_12wk	mouse	cortex	PBS	12	12-aso1	glia	microglia	6	210	495417	49	49469	7	98.9066	495417	-0.086379	#A9A9A9	6	4	0.917247
mouse_cortex_full	a4_12wk	mouse	cortex	PBS	12	12-aso1	glia	oligodendrocyte	6	503	1235344	472	169989	34	382.08	1235344	0.0658439	#A9A9A9	4	6	1.06806
mouse_cortex_full	a4_12wk	mouse	cortex	PBS	12	12-aso1	glia	OPC	6	113	415933	67	36874	7	161.084	415933	-0.191132	#A9A9A9	5	5	0.826023
mouse_cortex_full	a4_12wk	mouse	cortex	PBS	12	12-aso1	neuron	excitatory	6	3747	40101385	6543	5468295	613	163.161	40101385	-0.0414532	#A9A9A9	1	9	0.959394
mouse_cortex_full	a4_12wk	mouse	cortex	PBS	12	12-aso1	neuron	inhibitory	6	498	4739786	504	514613	88	106.334	4739786	-0.116522	#A9A9A9	2	8	0.89001
mouse_cortex_full	a4_12wk	mouse	cortex	PBS	12	12-aso1	other	endothelial stalk	6	102	327295	59	30854	7	180.266	327295	-0.103978	#A9A9A9	7	3	0.901245
mouse_cortex_full	a4_12wk	mouse	cortex	PBS	12	12-aso1	other	fibroblast	6	109	353433	42	55336	4	118.834	353433	-0.225319	#A9A9A9	9	1	0.798261
mouse_cortex_full	a4_12wk	mouse	cortex	PBS	12	12-aso1	other	pericyte	6	69	119977	18	19056	5	150.029	119977	0.211942	#A9A9A9	8	2	1.23608
mouse_cortex_full	b1_12wk	mouse	cortex	ASO 1	12	12-aso1	glia	astrocyte	7	658	3403119	2188	574901	57	642.94	3403119	0.192917	#0909FF	3	7	1.03749
mouse_cortex_full	b1_12wk	mouse	cortex	ASO 1	12	12-aso1	glia	microglia	7	314	916812	112	90610	22	122.162	916812	0.0299339	#0909FF	6	4	1.12894
mouse_cortex_full	b1_12wk	mouse	cortex	ASO 1	12	12-aso1	glia	oligodendrocyte	7	516	1352906	544	74004	37	402.097	1352906	0.312015	#0909FF	4	6	1.16799
mouse_cortex_full	b1_12wk	mouse	cortex	ASO 1	12	12-aso1	glia	OPC	7	116	529298	113	55228	18	213.49	529298	0.124672	#0909FF	5	5	1.07975
mouse_cortex_full	b1_12wk	mouse	cortex	ASO 1	12	12-aso1	neuron	excitatory	7	4009	49246232	8396	7493882	730	170.49	49246232	0.294422	#0909FF	1	9	1.03869
mouse_cortex_full	b1_12wk	mouse	cortex	ASO 1	12	12-aso1	neuron	inhibitory	7	547	5918764	891	713011	99	150.538	5918764	0.44563	#0909FF	2	8	1.35098
mouse_cortex_full	b1_12wk	mouse	cortex	ASO 1	12	12-aso1	other	endothelial stalk	7	174	671643	172	63608	18	256.088	671643	0.249118	#0909FF	7	3	1.30732
mouse_cortex_full	b1_12wk	mouse	cortex	ASO 1	12	12-aso1	other	fibroblast	7	113	480021	63	74527	4	131.244	480021	-0.0922138	#0909FF	9	1	0.859467
mouse_cortex_full	b1_12wk	mouse	cortex	ASO 1	12	12-aso1	other	pericyte	7	85	196584	22	30251	2	111.911	196584	-0.123054	#0909FF	8	2	0.911522
mouse_cortex_full	b2_12wk	mouse	cortex	ASO 1	12	12-aso1	glia	astrocyte	13	53	515638	245	21598	5	475.14	515638	-0.118421	#0909FF	3	7	0.759924
mouse_cortex_full	b2_12wk	mouse	cortex	ASO 1	12	12-aso1	glia	microglia	13	11	174670	17	8746	3	97.3264	174670	-0.179455	#0909FF	6	4	0.915657
mouse_cortex_full	b2_12wk	mouse	cortex	ASO 1	12	12-aso1	glia	oligodendrocyte	13	17	123792	27	4575	1	218.108	123792	-0.28833	#0909FF	4	6	0.640784
mouse_cortex_full	b2_12wk	mouse	cortex	ASO 1	12	12-aso1	glia	OPC	13	8	84040	10	3562	1	118.991	84040	-0.373153	#0909FF	5	5	0.656327
mouse_cortex_full	b2_12wk	mouse	cortex	ASO 1	12	12-aso1	neuron	excitatory	13	906	24597098	2184	1026034	234	88.791	24597098	-0.325867	#0909FF	1	9	0.558595
mouse_cortex_full	b2_12wk	mouse	cortex	ASO 1	12	12-aso1	neuron	inhibitory	13	103	2972101	176	54190	32	59.2174	2972101	-0.431331	#0909FF	2	8	0.562068
mouse_cortex_full	b2_12wk	mouse	cortex	ASO 1	12	12-aso1	other	endothelial stalk	13	9	72448	18	4354	0	248.454	72448	0.21188	#0909FF	7	3	1.25954
mouse_cortex_full	b2_12wk	mouse	cortex	ASO 1	12	12-aso1	other	fibroblast	13	9	70806	8	5603	2	112.985	70806	-0.21851	#0909FF	9	1	0.757495
mouse_cortex_full	b2_12wk	mouse	cortex	ASO 1	12	12-aso1	other	pericyte	13	4	19557	6	771	0	306.796	19557	1.40407	#0909FF	8	2	4.19748
mouse_cortex_full	b4_12wk	mouse	cortex	ASO 1	12	12-aso1	glia	astrocyte	14	673	3166373	1781	216805	60	562.473	3166373	0.043619	#0909FF	3	7	0.8936
mouse_cortex_full	b4_12wk	mouse	cortex	ASO 1	12	12-aso1	glia	microglia	14	106	510782	53	39530	4	103.762	510782	-0.125194	#0909FF	6	4	0.966715
mouse_cortex_full	b4_12wk	mouse	cortex	ASO 1	12	12-aso1	glia	oligodendrocyte	14	259	863996	256	19530	29	296.298	863996	-0.0332018	#0909FF	4	6	0.827013
mouse_cortex_full	b4_12wk	mouse	cortex	ASO 1	12	12-aso1	glia	OPC	14	99	523021	97	27476	10	185.461	523021	-0.022987	#0909FF	5	5	0.931526
mouse_cortex_full	b4_12wk	mouse	cortex	ASO 1	12	12-aso1	neuron	excitatory	14	6504	96973407	11311	7661876	1179	116.64	96973407	-0.114426	#0909FF	1	9	0.69012
mouse_cortex_full	b4_12wk	mouse	cortex	ASO 1	12	12-aso1	neuron	inhibitory	14	904	11500642	989	407243	169	85.9952	11500642	-0.174181	#0909FF	2	8	0.726888
mouse_cortex_full	b4_12wk	mouse	cortex	ASO 1	12	12-aso1	other	endothelial stalk	14	141	663083	106	45765	11	159.859	663083	-0.220257	#0909FF	7	3	0.817591
mouse_cortex_full	b4_12wk	mouse	cortex	ASO 1	12	12-aso1	other	fibroblast	14	119	530058	88	66250	6	166.02	530058	0.148319	#0909FF	9	1	1.09318
mouse_cortex_full	b4_12wk	mouse	cortex	ASO 1	12	12-aso1	other	pericyte	14	39	80674	10	6572	1	123.956	80674	-0.028675	#0909FF	8	2	1.00174
mouse_cortex_full	a3_12wk	mouse	cortex	PBS	12	12-aso1	glia	astrocyte	20	281	1367598	873	252051	19	638.345	1367598	0.0132006	#A9A9A9	3	7	1.01329
mouse_cortex_full	a3_12wk	mouse	cortex	PBS	12	12-aso1	glia	microglia	20	82	321452	29	39463	6	90.2156	321452	-0.166659	#A9A9A9	6	4	0.846488
mouse_cortex_full	a3_12wk	mouse	cortex	PBS	12	12-aso1	glia	oligodendrocyte	20	69	188711	60	28271	8	317.946	188711	-0.113061	#A9A9A9	4	6	0.893096
mouse_cortex_full	a3_12wk	mouse	cortex	PBS	12	12-aso1	glia	OPC	20	52	250778	55	26465	2	219.317	250778	0.101284	#A9A9A9	5	5	1.10659
mouse_cortex_full	a3_12wk	mouse	cortex	PBS	12	12-aso1	neuron	excitatory	20	5393	65787575	10064	10000487	933	152.977	65787575	-0.101284	#A9A9A9	1	9	0.903676
mouse_cortex_full	a3_12wk	mouse	cortex	PBS	12	12-aso1	neuron	inhibitory	20	681	7505367	835	881390	89	111.254	7505367	-0.0756458	#A9A9A9	2	8	0.927145
mouse_cortex_full	a3_12wk	mouse	cortex	PBS	12	12-aso1	other	endothelial stalk	20	60	210458	51	21111	3	242.329	210458	0.204512	#A9A9A9	7	3	1.22693
mouse_cortex_full	a3_12wk	mouse	cortex	PBS	12	12-aso1	other	fibroblast	20	35	159705	30	19232	3	187.846	159705	0.224569	#A9A9A9	9	1	1.25178
mouse_cortex_full	a3_12wk	mouse	cortex	PBS	12	12-aso1	other	pericyte	20	25	61444	6	9140	2	97.6499	61444	-0.211178	#A9A9A9	8	2	0.80963
mouse_cortex_full	b3_12wk	mouse	cortex	ASO 1	12	12-aso1	glia	astrocyte	21	348	1377170	642	188325	28	466.173	1377170	-0.135057	#0909FF	3	7	0.747386
mouse_cortex_full	b3_12wk	mouse	cortex	ASO 1	12	12-aso1	glia	microglia	21	85	335941	49	34434	9	145.859	335941	0.229716	#0909FF	6	4	1.37858
mouse_cortex_full	b3_12wk	mouse	cortex	ASO 1	12	12-aso1	glia	oligodendrocyte	21	138	338674	87	18128	10	256.884	338674	-0.161805	#0909FF	4	6	0.727212
mouse_cortex_full	b3_12wk	mouse	cortex	ASO 1	12	12-aso1	glia	OPC	21	94	386029	77	34115	5	199.467	386029	0.0507963	#0909FF	5	5	1.00286
mouse_cortex_full	b3_12wk	mouse	cortex	ASO 1	12	12-aso1	neuron	excitatory	21	6415	71289425	10741	8854335	866	150.668	71289425	0.143922	#0909FF	1	9	0.893559
mouse_cortex_full	b3_12wk	mouse	cortex	ASO 1	12	12-aso1	neuron	inhibitory	21	934	8398131	995	598720	95	118.479	8398131	0.137761	#0909FF	2	8	0.992984
mouse_cortex_full	b3_12wk	mouse	cortex	ASO 1	12	12-aso1	other	endothelial stalk	21	55	319145	57	29153	3	178.602	319145	-0.128835	#0909FF	7	3	0.89586
mouse_cortex_full	b3_12wk	mouse	cortex	ASO 1	12	12-aso1	other	fibroblast	21	7	19195	3	2439	0	156.291	19195	0.0810266	#0909FF	9	1	1.02204
mouse_cortex_full	b3_12wk	mouse	cortex	ASO 1	12	12-aso1	other	pericyte	21	37	81914	9	7719	2	109.871	81914	-0.139041	#0909FF	8	2	0.897066
mouse_cortex_full	a2_12wk	mouse	cortex	PBS	12	12-aso1	glia	astrocyte	24	717	2976055	1667	545328	53	560.137	2976055	-0.110933	#A9A9A9	3	7	0.894998
mouse_cortex_full	a2_12wk	mouse	cortex	PBS	12	12-aso1	glia	microglia	24	330	903523	89	92769	11	98.5033	903523	-0.0901041	#A9A9A9	6	4	0.913836
mouse_cortex_full	a2_12wk	mouse	cortex	PBS	12	12-aso1	glia	oligodendrocyte	24	714	1967657	650	267171	49	330.342	1967657	-0.0784827	#A9A9A9	4	6	0.924518
mouse_cortex_full	a2_12wk	mouse	cortex	PBS	12	12-aso1	glia	OPC	24	173	671791	139	64649	11	206.91	671791	0.0389787	#A9A9A9	5	5	1.03975
mouse_cortex_full	a2_12wk	mouse	cortex	PBS	12	12-aso1	neuron	excitatory	24	6183	69002192	11869	10153345	843	172.009	69002192	0.0105249	#A9A9A9	1	9	1.01058
mouse_cortex_full	a2_12wk	mouse	cortex	PBS	12	12-aso1	neuron	inhibitory	24	823	8197222	1039	978748	111	126.75	8197222	0.0531076	#A9A9A9	2	8	1.05454
mouse_cortex_full	a2_12wk	mouse	cortex	PBS	12	12-aso1	other	endothelial stalk	24	120	473634	98	50382	8	206.911	473634	0.0284648	#A9A9A9	7	3	1.02887
mouse_cortex_full	a2_12wk	mouse	cortex	PBS	12	12-aso1	other	fibroblast	24	46	191734	22	22620	0	114.742	191734	-0.251996	#A9A9A9	9	1	0.777248
mouse_cortex_full	a2_12wk	mouse	cortex	PBS	12	12-aso1	other	pericyte	24	82	183983	25	25514	5	135.882	183983	0.0976644	#A9A9A9	8	2	1.10259
mouse_cortex_full	a1_02wk	mouse	cortex	PBS	2	2-aso6	glia	astrocyte	1	471	2027096	1491	389088	29	735.535	2027096	0.220084	#A9A9A9	3	7	1.24618
mouse_cortex_full	a1_02wk	mouse	cortex	PBS	2	2-aso6	glia	microglia	1	55	206388	25	26449	1	121.131	206388	-0.0788657	#A9A9A9	6	4	0.924164
mouse_cortex_full	a1_02wk	mouse	cortex	PBS	2	2-aso6	glia	oligodendrocyte	1	110	350529	132	57654	6	376.574	350529	0.198131	#A9A9A9	4	6	1.21912
mouse_cortex_full	a1_02wk	mouse	cortex	PBS	2	2-aso6	glia	OPC	1	56	229271	49	25796	3	213.721	229271	0.286399	#A9A9A9	5	5	1.33162
mouse_cortex_full	a1_02wk	mouse	cortex	PBS	2	2-aso6	neuron	excitatory	1	4536	49340775	9449	8014311	736	191.505	49340775	0.233427	#A9A9A9	1	9	1.26292
mouse_cortex_full	a1_02wk	mouse	cortex	PBS	2	2-aso6	neuron	inhibitory	1	647	5974841	707	738559	84	118.33	5974841	0.170438	#A9A9A9	2	8	1.18582
mouse_cortex_full	a1_02wk	mouse	cortex	PBS	2	2-aso6	other	endothelial stalk	1	47	178192	44	18404	3	246.925	178192	0.304727	#A9A9A9	7	3	1.35625
mouse_cortex_full	a1_02wk	mouse	cortex	PBS	2	2-aso6	other	fibroblast	1	71	266548	31	44830	6	116.302	266548	-0.086976	#A9A9A9	9	1	0.916699
mouse_cortex_full	a1_02wk	mouse	cortex	PBS	2	2-aso6	other	pericyte	1	21	39490	3	7082	2	75.9686	39490	-0.220549	#A9A9A9	8	2	0.802078
mouse_cortex_full	a4_02wk	mouse	cortex	PBS	2	2-aso6	glia	astrocyte	2	455	1995791	1461	309983	25	732.041	1995791	0.214287	#A9A9A9	3	7	1.23898
mouse_cortex_full	a4_02wk	mouse	cortex	PBS	2	2-aso6	glia	microglia	2	40	133953	31	14907	4	231.424	133953	0.759854	#A9A9A9	6	4	2.13796
mouse_cortex_full	a4_02wk	mouse	cortex	PBS	2	2-aso6	glia	oligodendrocyte	2	346	1190432	428	163351	35	359.533	1190432	0.143914	#A9A9A9	4	6	1.15478
mouse_cortex_full	a4_02wk	mouse	cortex	PBS	2	2-aso6	glia	OPC	2	45	252243	52	24394	5	206.15	252243	0.240832	#A9A9A9	5	5	1.27231
mouse_cortex_full	a4_02wk	mouse	cortex	PBS	2	2-aso6	neuron	excitatory	2	7829	53574628	10991	7262821	711	205.153	53574628	0.321331	#A9A9A9	1	9	1.37896
mouse_cortex_full	a4_02wk	mouse	cortex	PBS	2	2-aso6	neuron	inhibitory	2	773	6079891	716	685864	99	117.765	6079891	0.164857	#A9A9A9	2	8	1.17922
mouse_cortex_full	a4_02wk	mouse	cortex	PBS	2	2-aso6	other	endothelial stalk	2	60	198512	34	17858	2	171.274	198512	-0.0950027	#A9A9A9	7	3	0.909371
mouse_cortex_full	a4_02wk	mouse	cortex	PBS	2	2-aso6	other	fibroblast	2	17	56188	9	8893	1	160.177	56188	0.257462	#A9A9A9	9	1	1.29364
mouse_cortex_full	a4_02wk	mouse	cortex	PBS	2	2-aso6	other	pericyte	2	24	67523	7	10858	0	103.668	67523	0.0636549	#A9A9A9	8	2	1.06572
mouse_cortex_full	c1_02wk	mouse	cortex	ASO 6	2	2-aso6	glia	astrocyte	4	419	2134756	699	393128	41	327.438	2134756	0.217702	#41B6C4	3	7	0.554525
mouse_cortex_full	c1_02wk	mouse	cortex	ASO 6	2	2-aso6	glia	microglia	4	67	203074	9	22771	6	44.3188	203074	0.379672	#41B6C4	6	4	0.357083
mouse_cortex_full	c1_02wk	mouse	cortex	ASO 6	2	2-aso6	glia	oligodendrocyte	4	123	386488	26	58507	10	67.2725	386488	-0.112477	#41B6C4	4	6	0.215508
mouse_cortex_full	c1_02wk	mouse	cortex	ASO 6	2	2-aso6	glia	OPC	4	66	325503	28	35322	6	86.0207	325503	0.314607	#41B6C4	5	5	0.539471
mouse_cortex_full	c1_02wk	mouse	cortex	ASO 6	2	2-aso6	neuron	excitatory	4	5088	62788945	4612	9910484	835	73.4524	62788945	0.338106	#41B6C4	1	9	0.495777
mouse_cortex_full	c1_02wk	mouse	cortex	ASO 6	2	2-aso6	neuron	inhibitory	4	635	7025770	358	801588	99	50.9553	7025770	0.249187	#41B6C4	2	8	0.517651
mouse_cortex_full	c1_02wk	mouse	cortex	ASO 6	2	2-aso6	other	endothelial stalk	4	40	174910	13	19016	5	74.3239	174910	-0.117411	#41B6C4	7	3	0.395671
mouse_cortex_full	c1_02wk	mouse	cortex	ASO 6	2	2-aso6	other	fibroblast	4	58	281807	36	48655	1	127.747	281807	0.722835	#41B6C4	9	1	1.1993
mouse_cortex_full	c1_02wk	mouse	cortex	ASO 6	2	2-aso6	other	pericyte	4	25	69198	2	10598	3	28.9026	69198	-0.234872	#41B6C4	8	2	0.306445
mouse_cortex_full	a2_02wk	mouse	cortex	PBS	2	2-aso6	glia	astrocyte	9	429	2741619	1136	399897	30	414.354	2741619	-0.312682	#A9A9A9	3	7	0.731482
mouse_cortex_full	a2_02wk	mouse	cortex	PBS	2	2-aso6	glia	microglia	9	155	768952	78	59782	10	101.437	768952	-0.22863	#A9A9A9	6	4	0.795623
mouse_cortex_full	a2_02wk	mouse	cortex	PBS	2	2-aso6	glia	oligodendrocyte	9	183	691659	163	92876	16	235.665	691659	-0.250192	#A9A9A9	4	6	0.778651
mouse_cortex_full	a2_02wk	mouse	cortex	PBS	2	2-aso6	glia	OPC	9	86	550481	57	39600	10	103.546	550481	-0.376751	#A9A9A9	5	5	0.686087
mouse_cortex_full	a2_02wk	mouse	cortex	PBS	2	2-aso6	neuron	excitatory	9	3901	71026048	7480	7584718	1013	105.313	71026048	-0.321707	#A9A9A9	1	9	0.724911
mouse_cortex_full	a2_02wk	mouse	cortex	PBS	2	2-aso6	neuron	inhibitory	9	550	8485922	636	698225	128	74.9477	8485922	-0.258667	#A9A9A9	2	8	0.77208
mouse_cortex_full	a2_02wk	mouse	cortex	PBS	2	2-aso6	other	endothelial stalk	9	117	597614	119	45141	9	199.125	597614	0.0521589	#A9A9A9	7	3	1.05354
mouse_cortex_full	a2_02wk	mouse	cortex	PBS	2	2-aso6	other	fibroblast	9	8	29450	2	3475	1	67.9117	29450	-0.466861	#A9A9A9	9	1	0.626967
mouse_cortex_full	a2_02wk	mouse	cortex	PBS	2	2-aso6	other	pericyte	9	51	126026	5	16198	2	39.6744	126026	-0.592935	#A9A9A9	8	2	0.552703
mouse_cortex_full	c2_02wk	mouse	cortex	ASO 6	2	2-aso6	glia	astrocyte	12	537	3326868	678	389926	44	203.795	3326868	-0.24211	#41B6C4	3	7	0.350128
mouse_cortex_full	c2_02wk	mouse	cortex	ASO 6	2	2-aso6	glia	microglia	12	265	1379039	47	113594	31	34.0817	1379039	0.0609844	#41B6C4	6	4	0.259636
mouse_cortex_full	c2_02wk	mouse	cortex	ASO 6	2	2-aso6	glia	oligodendrocyte	12	465	1633940	108	174122	48	66.0979	1633940	-0.127973	#41B6C4	4	6	0.212194
mouse_cortex_full	c2_02wk	mouse	cortex	ASO 6	2	2-aso6	glia	OPC	12	138	808823	55	51946	16	68	808823	0.0392072	#41B6C4	5	5	0.409603
mouse_cortex_full	c2_02wk	mouse	cortex	ASO 6	2	2-aso6	neuron	excitatory	12	5259	94873849	4396	10329558	1113	46.3352	94873849	-0.155897	#41B6C4	1	9	0.302513
mouse_cortex_full	c2_02wk	mouse	cortex	ASO 6	2	2-aso6	neuron	inhibitory	12	785	12498107	437	1013883	148	34.9653	12498107	-0.142813	#41B6C4	2	8	0.349779
mouse_cortex_full	c2_02wk	mouse	cortex	ASO 6	2	2-aso6	other	endothelial stalk	12	119	622764	49	48268	7	78.6815	622764	-0.0656651	#41B6C4	7	3	0.416684
mouse_cortex_full	c2_02wk	mouse	cortex	ASO 6	2	2-aso6	other	fibroblast	12	36	179820	10	19655	1	55.6112	179820	-0.250011	#41B6C4	9	1	0.453341
mouse_cortex_full	c2_02wk	mouse	cortex	ASO 6	2	2-aso6	other	pericyte	12	69	170395	4	23442	2	23.4749	170395	-0.378558	#41B6C4	8	2	0.265431
mouse_cortex_full	a3_02wk	mouse	cortex	PBS	2	2-aso6	glia	astrocyte	16	310	1268753	672	196468	16	529.654	1268753	-0.121426	#A9A9A9	3	7	0.885657
mouse_cortex_full	a3_02wk	mouse	cortex	PBS	2	2-aso6	glia	microglia	16	76	379934	43	44041	5	113.178	379934	-0.139348	#A9A9A9	6	4	0.869925
mouse_cortex_full	a3_02wk	mouse	cortex	PBS	2	2-aso6	glia	oligodendrocyte	16	149	355910	102	53517	5	286.589	355910	-0.0881693	#A9A9A9	4	6	0.915606
mouse_cortex_full	a3_02wk	mouse	cortex	PBS	2	2-aso6	glia	OPC	16	57	234043	37	18609	4	158.091	234043	-0.0484427	#A9A9A9	5	5	0.952712
mouse_cortex_full	a3_02wk	mouse	cortex	PBS	2	2-aso6	neuron	excitatory	16	5720	63320907	7544	8999074	793	119.139	63320907	-0.23266	#A9A9A9	1	9	0.792423
mouse_cortex_full	a3_02wk	mouse	cortex	PBS	2	2-aso6	neuron	inhibitory	16	814	7396148	693	751982	96	93.6974	7396148	-0.0732068	#A9A9A9	2	8	0.929409
mouse_cortex_full	a3_02wk	mouse	cortex	PBS	2	2-aso6	other	endothelial stalk	16	89	346628	51	33610	8	147.132	346628	-0.222569	#A9A9A9	7	3	0.80046
mouse_cortex_full	a3_02wk	mouse	cortex	PBS	2	2-aso6	other	fibroblast	16	30	109247	16	13640	3	146.457	109247	0.149758	#A9A9A9	9	1	1.16155
mouse_cortex_full	a3_02wk	mouse	cortex	PBS	2	2-aso6	other	pericyte	16	40	99253	17	11032	3	171.279	99253	0.757356	#A9A9A9	8	2	2.13263
mouse_cortex_full	c3_02wk	mouse	cortex	ASO 6	2	2-aso6	glia	astrocyte	18	637	3325040	899	542521	40	270.373	3325040	0.0054835	#41B6C4	3	7	0.448493
mouse_cortex_full	c3_02wk	mouse	cortex	ASO 6	2	2-aso6	glia	microglia	18	295	962901	26	96118	9	27.0017	962901	-0.159419	#41B6C4	6	4	0.208279
mouse_cortex_full	c3_02wk	mouse	cortex	ASO 6	2	2-aso6	glia	oligodendrocyte	18	378	1121590	90	181669	26	80.2432	1121590	0.0586455	#41B6C4	4	6	0.25573
mouse_cortex_full	c3_02wk	mouse	cortex	ASO 6	2	2-aso6	glia	OPC	18	98	458419	23	43517	6	50.1724	458419	-0.233242	#41B6C4	5	5	0.311918
mouse_cortex_full	c3_02wk	mouse	cortex	ASO 6	2	2-aso6	neuron	excitatory	18	3786	52211970	2822	8331940	595	54.0489	52211970	-0.0153737	#41B6C4	1	9	0.348155
mouse_cortex_full	c3_02wk	mouse	cortex	ASO 6	2	2-aso6	neuron	inhibitory	18	600	7115888	257	824562	78	36.1164	7115888	-0.114594	#41B6C4	2	8	0.35979
mouse_cortex_full	c3_02wk	mouse	cortex	ASO 6	2	2-aso6	other	endothelial stalk	18	80	275716	33	26162	6	119.688	275716	0.421288	#41B6C4	7	3	0.678091
mouse_cortex_full	c3_02wk	mouse	cortex	ASO 6	2	2-aso6	other	fibroblast	18	193	825737	39	123091	11	47.2305	825737	-0.363035	#41B6C4	9	1	0.404892
mouse_cortex_full	c3_02wk	mouse	cortex	ASO 6	2	2-aso6	other	pericyte	18	44	107990	7	14654	0	64.8208	107990	0.715979	#41B6C4	8	2	0.793054
mouse_cortex_full	c4_02wk	mouse	cortex	ASO 6	2	2-aso6	glia	astrocyte	19	52	405853	112	56724	9	275.962	405853	0.0262694	#41B6C4	3	7	0.457913
mouse_cortex_full	c4_02wk	mouse	cortex	ASO 6	2	2-aso6	glia	microglia	19	21	88012	2	6752	3	22.7242	88012	-0.292583	#41B6C4	6	4	0.182311
mouse_cortex_full	c4_02wk	mouse	cortex	ASO 6	2	2-aso6	glia	oligodendrocyte	19	23	94248	11	12395	2	116.713	94248	0.539794	#41B6C4	4	6	0.413754
mouse_cortex_full	c4_02wk	mouse	cortex	ASO 6	2	2-aso6	glia	OPC	19	13	97483	5	8206	3	51.291	97483	-0.216148	#41B6C4	5	5	0.317296
mouse_cortex_full	c4_02wk	mouse	cortex	ASO 6	2	2-aso6	neuron	excitatory	19	372	9363296	425	1109268	121	45.39	9363296	-0.173116	#41B6C4	1	9	0.297349
mouse_cortex_full	c4_02wk	mouse	cortex	ASO 6	2	2-aso6	neuron	inhibitory	19	45	985651	41	90226	6	41.5969	985651	0.0197626	#41B6C4	2	8	0.411528
mouse_cortex_full	c4_02wk	mouse	cortex	ASO 6	2	2-aso6	other	endothelial stalk	19	10	64952	2	5680	2	30.792	64952	-0.634348	#41B6C4	7	3	0.235956
mouse_cortex_full	c4_02wk	mouse	cortex	ASO 6	2	2-aso6	other	fibroblast	19	12	75254	6	8955	2	79.73	75254	0.0752629	#41B6C4	9	1	0.627609
mouse_cortex_full	c4_02wk	mouse	cortex	ASO 6	2	2-aso6	other	pericyte	19	1	544	0	4	0	0	544	-1	#41B6C4	8	2	0.142581
mouse_cortex_full	b13	mouse	cortex	PBS	3	3-aso6	glia	astrocyte	25	863	2902945	1344	365881	34	462.978	2902945	-0.0621748	#A9A9A9	3	7	0.939719
mouse_cortex_full	b13	mouse	cortex	PBS	3	3-aso6	glia	microglia	25	106	266987	25	20897	4	93.6375	266987	-0.104834	#A9A9A9	6	4	0.900474
mouse_cortex_full	b13	mouse	cortex	PBS	3	3-aso6	glia	oligodendrocyte	25	926	2175715	506	267526	55	232.567	2175715	-0.0266236	#A9A9A9	4	6	0.973728
mouse_cortex_full	b13	mouse	cortex	PBS	3	3-aso6	glia	OPC	25	157	514708	66	38836	10	128.228	514708	-0.0204845	#A9A9A9	5	5	0.979724
mouse_cortex_full	b13	mouse	cortex	PBS	3	3-aso6	neuron	excitatory	25	5930	61314448	8386	7131318	672	136.77	61314448	-0.0464877	#A9A9A9	1	9	0.954576
mouse_cortex_full	b13	mouse	cortex	PBS	3	3-aso6	neuron	inhibitory	25	753	6805326	647	595444	81	95.0726	6805326	-0.0747022	#A9A9A9	2	8	0.92802
mouse_cortex_full	b13	mouse	cortex	PBS	3	3-aso6	other	endothelial stalk	25	59	192053	54	16200	3	281.172	192053	0.323325	#A9A9A9	7	3	1.38171
mouse_cortex_full	b13	mouse	cortex	PBS	3	3-aso6	other	fibroblast	25	1	1473	0	227	0	0	1473	-1	#A9A9A9	9	1	0.367879
mouse_cortex_full	b13	mouse	cortex	PBS	3	3-aso6	other	pericyte	25	38	71039	4	9244	0	56.3071	71039	-0.456447	#A9A9A9	8	2	0.63353
mouse_cortex_full	b41	mouse	cortex	ASO 6	3	3-aso6	glia	astrocyte	26	772	2744914	854	445598	13	311.121	2744914	0.00711388	#41B6C4	3	7	0.630234
mouse_cortex_full	b41	mouse	cortex	ASO 6	3	3-aso6	glia	microglia	26	171	408052	31	31342	5	75.9707	408052	0.320916	#41B6C4	6	4	0.757874
mouse_cortex_full	b41	mouse	cortex	ASO 6	3	3-aso6	glia	oligodendrocyte	26	301	624338	70	94468	11	112.119	624338	-0.127193	#41B6C4	4	6	0.473427
mouse_cortex_full	b41	mouse	cortex	ASO 6	3	3-aso6	glia	OPC	26	181	612056	72	48365	6	117.636	612056	0.0815209	#41B6C4	5	5	0.901444
mouse_cortex_full	b41	mouse	cortex	ASO 6	3	3-aso6	neuron	excitatory	26	4934	53642993	4246	7251405	459	79.1529	53642993	-0.0638248	#41B6C4	1	9	0.553
mouse_cortex_full	b41	mouse	cortex	ASO 6	3	3-aso6	neuron	inhibitory	26	746	6458258	371	676061	52	57.4458	6458258	-0.112274	#41B6C4	2	8	0.562919
mouse_cortex_full	b41	mouse	cortex	ASO 6	3	3-aso6	other	endothelial stalk	26	101	317992	40	26927	0	125.789	317992	-0.171399	#41B6C4	7	3	0.601942
mouse_cortex_full	b41	mouse	cortex	ASO 6	3	3-aso6	other	fibroblast	26	112	307397	42	37313	2	136.631	307397	0.0277506	#41B6C4	9	1	1.18433
mouse_cortex_full	b41	mouse	cortex	ASO 6	3	3-aso6	other	pericyte	26	60	109751	9	14636	1	82.0038	109751	0.0212972	#41B6C4	8	2	0.791789
mouse_cortex_full	b61	mouse	cortex	PBS	3	3-aso6	glia	astrocyte	27	772	2037961	918	298482	24	450.45	2037961	-0.0875517	#A9A9A9	3	7	0.916172
mouse_cortex_full	b61	mouse	cortex	PBS	3	3-aso6	glia	microglia	27	63	165735	20	15141	2	120.675	165735	0.153638	#A9A9A9	6	4	1.16607
mouse_cortex_full	b61	mouse	cortex	PBS	3	3-aso6	glia	oligodendrocyte	27	509	963522	220	119725	22	228.329	963522	-0.0443621	#A9A9A9	4	6	0.956608
mouse_cortex_full	b61	mouse	cortex	PBS	3	3-aso6	glia	OPC	27	151	395725	51	28608	2	128.877	395725	-0.0155243	#A9A9A9	5	5	0.984596
mouse_cortex_full	b61	mouse	cortex	PBS	3	3-aso6	neuron	excitatory	27	7991	60249939	8128	6824113	655	134.905	60249939	-0.0594945	#A9A9A9	1	9	0.942241
mouse_cortex_full	b61	mouse	cortex	PBS	3	3-aso6	neuron	inhibitory	27	990	6651458	648	613392	78	97.4222	6651458	-0.0518341	#A9A9A9	2	8	0.949486
mouse_cortex_full	b61	mouse	cortex	PBS	3	3-aso6	other	endothelial stalk	27	84	274077	45	22829	2	164.187	274077	-0.227259	#A9A9A9	7	3	0.796714
mouse_cortex_full	b61	mouse	cortex	PBS	3	3-aso6	other	fibroblast	27	6	10828	1	1305	0	92.3532	10828	-0.199779	#A9A9A9	9	1	0.818912
mouse_cortex_full	b61	mouse	cortex	PBS	3	3-aso6	other	pericyte	27	48	64072	12	9377	2	187.289	64072	0.807971	#A9A9A9	8	2	2.24335
mouse_cortex_full	b62	mouse	cortex	PBS	3	3-aso6	glia	astrocyte	28	720	2071567	928	275880	12	447.97	2071567	-0.0925756	#A9A9A9	3	7	0.91158
mouse_cortex_full	b62	mouse	cortex	PBS	3	3-aso6	glia	microglia	28	107	237593	25	19072	3	105.222	237593	0.00591214	#A9A9A9	6	4	1.00593
mouse_cortex_full	b62	mouse	cortex	PBS	3	3-aso6	glia	oligodendrocyte	28	637	1274326	348	146270	24	273.086	1274326	0.14296	#A9A9A9	4	6	1.15368
mouse_cortex_full	b62	mouse	cortex	PBS	3	3-aso6	glia	OPC	28	141	383397	60	27663	7	156.496	383397	0.195448	#A9A9A9	5	5	1.21586
mouse_cortex_full	b62	mouse	cortex	PBS	3	3-aso6	neuron	excitatory	28	5984	49795129	7283	5905451	484	146.259	49795129	0.0196654	#A9A9A9	1	9	1.01986
mouse_cortex_full	b62	mouse	cortex	PBS	3	3-aso6	neuron	inhibitory	28	698	5379931	552	514709	40	102.604	5379931	-0.00140693	#A9A9A9	2	8	0.998594
mouse_cortex_full	b62	mouse	cortex	PBS	3	3-aso6	other	endothelial stalk	28	100	288788	56	23862	5	193.914	288788	-0.0873532	#A9A9A9	7	3	0.916353
mouse_cortex_full	b62	mouse	cortex	PBS	3	3-aso6	other	fibroblast	28	27	63014	8	8464	1	126.956	63014	0.100047	#A9A9A9	9	1	1.10522
mouse_cortex_full	b62	mouse	cortex	PBS	3	3-aso6	other	pericyte	28	47	77577	7	9713	0	90.2329	77577	-0.128949	#A9A9A9	8	2	0.879019
mouse_cortex_full	b65	mouse	cortex	ASO 6	3	3-aso6	glia	astrocyte	29	699	1531406	429	187619	14	280.135	1531406	-0.0931898	#41B6C4	3	7	0.570086
mouse_cortex_full	b65	mouse	cortex	ASO 6	3	3-aso6	glia	microglia	29	118	185354	10	13144	3	53.9508	185354	-0.0619474	#41B6C4	6	4	0.516798
mouse_cortex_full	b65	mouse	cortex	ASO 6	3	3-aso6	glia	oligodendrocyte	29	517	716926	92	73604	14	128.326	716926	-0.00102775	#41B6C4	4	6	0.537089
mouse_cortex_full	b65	mouse	cortex	ASO 6	3	3-aso6	glia	OPC	29	147	297405	28	20109	2	94.1477	297405	-0.134428	#41B6C4	5	5	0.726363
mouse_cortex_full	b65	mouse	cortex	ASO 6	3	3-aso6	neuron	excitatory	29	7045	42021375	2849	4743731	470	67.7988	42021375	-0.198115	#41B6C4	1	9	0.483508
mouse_cortex_full	b65	mouse	cortex	ASO 6	3	3-aso6	neuron	inhibitory	29	899	4975806	292	422917	70	58.684	4975806	-0.0931406	#41B6C4	2	8	0.573793
mouse_cortex_full	b65	mouse	cortex	ASO 6	3	3-aso6	other	endothelial stalk	29	100	193460	31	14460	1	160.24	193460	0.0555341	#41B6C4	7	3	0.755284
mouse_cortex_full	b65	mouse	cortex	ASO 6	3	3-aso6	other	fibroblast	29	28	52223	5	5535	0	95.7433	52223	-0.279811	#41B6C4	9	1	0.870763
mouse_cortex_full	b65	mouse	cortex	ASO 6	3	3-aso6	other	pericyte	29	73	79770	6	10004	1	75.2162	79770	-0.0632369	#41B6C4	8	2	0.727607
mouse_cortex_full	b01	mouse	cortex	PBS	3	3-aso6	glia	astrocyte	30	362	2140291	963	244513	15	449.939	2140291	-0.0885876	#A9A9A9	3	7	0.915223
mouse_cortex_full	b01	mouse	cortex	PBS	3	3-aso6	glia	microglia	30	23	58020	3	2671	3	51.7063	58020	-0.505692	#A9A9A9	6	4	0.603088
mouse_cortex_full	b01	mouse	cortex	PBS	3	3-aso6	glia	oligodendrocyte	30	204	759220	151	75756	12	198.888	759220	-0.167582	#A9A9A9	4	6	0.845708
mouse_cortex_full	b01	mouse	cortex	PBS	3	3-aso6	glia	OPC	30	59	377352	36	22530	2	95.4016	377352	-0.271241	#A9A9A9	5	5	0.762433
mouse_cortex_full	b01	mouse	cortex	PBS	3	3-aso6	neuron	excitatory	30	2912	50127496	6590	4509796	507	131.465	50127496	-0.0834764	#A9A9A9	1	9	0.919913
mouse_cortex_full	b01	mouse	cortex	PBS	3	3-aso6	neuron	inhibitory	30	371	5314259	462	355393	50	86.9359	5314259	-0.153893	#A9A9A9	2	8	0.857364
mouse_cortex_full	b01	mouse	cortex	PBS	3	3-aso6	other	endothelial stalk	30	38	180000	31	8851	3	172.222	180000	-0.189444	#A9A9A9	7	3	0.827419
mouse_cortex_full	b01	mouse	cortex	PBS	3	3-aso6	other	fibroblast	30	11	44385	2	3355	0	45.0603	44385	-0.609562	#A9A9A9	9	1	0.543589
mouse_cortex_full	b01	mouse	cortex	PBS	3	3-aso6	other	pericyte	30	29	67915	9	6760	1	132.519	67915	0.27925	#A9A9A9	8	2	1.32214
mouse_cortex_full	b02	mouse	cortex	PBS	3	3-aso6	glia	astrocyte	31	890	2492912	1456	354861	29	584.056	2492912	0.183085	#A9A9A9	3	7	1.20092
mouse_cortex_full	b02	mouse	cortex	PBS	3	3-aso6	glia	microglia	31	163	364189	41	37286	8	112.579	364189	0.0762439	#A9A9A9	6	4	1.07923
mouse_cortex_full	b02	mouse	cortex	PBS	3	3-aso6	glia	oligodendrocyte	31	484	780263	179	96802	13	229.41	780263	-0.0398384	#A9A9A9	4	6	0.960945
mouse_cortex_full	b02	mouse	cortex	PBS	3	3-aso6	glia	OPC	31	141	371172	53	32452	7	142.791	371172	0.0907594	#A9A9A9	5	5	1.09501
mouse_cortex_full	b02	mouse	cortex	PBS	3	3-aso6	neuron	excitatory	31	6097	51208029	6991	6726659	587	136.522	51208029	-0.0482224	#A9A9A9	1	9	0.952922
mouse_cortex_full	b02	mouse	cortex	PBS	3	3-aso6	neuron	inhibitory	31	923	6006626	647	551485	59	107.714	6006626	0.0483345	#A9A9A9	2	8	1.04952
mouse_cortex_full	b02	mouse	cortex	PBS	3	3-aso6	other	endothelial stalk	31	95	210330	52	14830	1	247.231	210330	0.163579	#A9A9A9	7	3	1.17772
mouse_cortex_full	b02	mouse	cortex	PBS	3	3-aso6	other	fibroblast	31	11	23253	3	2553	0	129.016	23253	0.117894	#A9A9A9	9	1	1.12513
mouse_cortex_full	b02	mouse	cortex	PBS	3	3-aso6	other	pericyte	31	39	71029	5	7644	0	70.3938	71029	-0.320463	#A9A9A9	8	2	0.725813
mouse_cortex_full	b21	mouse	cortex	PBS	3	3-aso6	glia	astrocyte	32	771	2443238	1100	312281	32	450.222	2443238	-0.0880136	#A9A9A9	3	7	0.915748
mouse_cortex_full	b21	mouse	cortex	PBS	3	3-aso6	glia	microglia	32	90	208941	27	13458	0	129.223	208941	0.235361	#A9A9A9	6	4	1.26537
mouse_cortex_full	b21	mouse	cortex	PBS	3	3-aso6	glia	oligodendrocyte	32	493	1080028	261	120262	19	241.66	1080028	0.0114346	#A9A9A9	4	6	1.0115
mouse_cortex_full	b21	mouse	cortex	PBS	3	3-aso6	glia	OPC	32	174	518581	72	32162	8	138.84	518581	0.0605819	#A9A9A9	5	5	1.06245
mouse_cortex_full	b21	mouse	cortex	PBS	3	3-aso6	neuron	excitatory	32	5066	47852461	7966	4433081	539	166.47	47852461	0.160567	#A9A9A9	1	9	1.17418
mouse_cortex_full	b21	mouse	cortex	PBS	3	3-aso6	neuron	inhibitory	32	728	5990850	693	432299	71	115.676	5990850	0.125825	#A9A9A9	2	8	1.13408
mouse_cortex_full	b21	mouse	cortex	PBS	3	3-aso6	other	endothelial stalk	32	67	189121	33	12879	1	174.491	189121	-0.178764	#A9A9A9	7	3	0.836303
mouse_cortex_full	b21	mouse	cortex	PBS	3	3-aso6	other	fibroblast	32	87	232023	34	24596	2	146.537	232023	0.269715	#A9A9A9	9	1	1.30959
mouse_cortex_full	b21	mouse	cortex	PBS	3	3-aso6	other	pericyte	32	50	70925	7	8639	1	98.6958	70925	-0.0472537	#A9A9A9	8	2	0.953845
mouse_cortex_full	b42	mouse	cortex	ASO 6	3	3-aso6	glia	astrocyte	33	714	3182506	885	476921	27	278.083	3182506	-0.0998322	#41B6C4	3	7	0.566312
mouse_cortex_full	b42	mouse	cortex	ASO 6	3	3-aso6	glia	microglia	33	164	442410	21	29734	6	47.4673	442410	-0.174678	#41B6C4	6	4	0.461703
mouse_cortex_full	b42	mouse	cortex	ASO 6	3	3-aso6	glia	oligodendrocyte	33	268	678935	62	76189	13	91.3195	678935	-0.289108	#41B6C4	4	6	0.402656
mouse_cortex_full	b42	mouse	cortex	ASO 6	3	3-aso6	glia	OPC	33	126	515702	59	42271	7	114.407	515702	0.0518329	#41B6C4	5	5	0.875075
mouse_cortex_full	b42	mouse	cortex	ASO 6	3	3-aso6	neuron	excitatory	33	4605	56246507	4743	6177714	500	84.3252	56246507	-0.00264968	#41B6C4	1	9	0.587886
mouse_cortex_full	b42	mouse	cortex	ASO 6	3	3-aso6	neuron	inhibitory	33	726	7595124	476	620851	67	62.6718	7595124	-0.0315156	#41B6C4	2	8	0.610265
mouse_cortex_full	b42	mouse	cortex	ASO 6	3	3-aso6	other	endothelial stalk	33	88	294936	58	16033	4	196.653	294936	0.295394	#41B6C4	7	3	0.96002
mouse_cortex_full	b42	mouse	cortex	ASO 6	3	3-aso6	other	fibroblast	33	31	91198	7	8775	0	76.7561	91198	-0.422635	#41B6C4	9	1	0.754871
mouse_cortex_full	b42	mouse	cortex	ASO 6	3	3-aso6	other	pericyte	33	63	126770	8	14651	0	63.1064	126770	-0.214056	#41B6C4	8	2	0.625745
mouse_cortex_full	b63	mouse	cortex	ASO 6	3	3-aso6	glia	astrocyte	34	771	2869075	1046	385865	32	364.577	2869075	0.180156	#41B6C4	3	7	0.749294
mouse_cortex_full	b63	mouse	cortex	ASO 6	3	3-aso6	glia	microglia	34	98	264895	13	21101	2	49.076	264895	-0.146706	#41B6C4	6	4	0.4748
mouse_cortex_full	b63	mouse	cortex	ASO 6	3	3-aso6	glia	oligodendrocyte	34	697	1863668	307	200093	56	164.729	1863668	0.282359	#41B6C4	4	6	0.713049
mouse_cortex_full	b63	mouse	cortex	ASO 6	3	3-aso6	glia	OPC	34	125	474863	49	35040	6	103.188	474863	-0.0513166	#41B6C4	5	5	0.789311
mouse_cortex_full	b63	mouse	cortex	ASO 6	3	3-aso6	neuron	excitatory	34	5813	63180977	6746	7220272	746	106.773	63180977	0.262845	#41B6C4	1	9	0.766649
mouse_cortex_full	b63	mouse	cortex	ASO 6	3	3-aso6	neuron	inhibitory	34	840	8058341	639	730883	88	79.2967	8058341	0.225394	#41B6C4	2	8	0.789029
mouse_cortex_full	b63	mouse	cortex	ASO 6	3	3-aso6	other	endothelial stalk	34	96	373217	49	31813	0	131.291	373217	-0.135159	#41B6C4	7	3	0.624156
mouse_cortex_full	b63	mouse	cortex	ASO 6	3	3-aso6	other	fibroblast	34	77	229534	38	27444	2	165.553	229534	0.245302	#41B6C4	9	1	1.47216
mouse_cortex_full	b63	mouse	cortex	ASO 6	3	3-aso6	other	pericyte	34	47	83170	9	11457	0	108.212	83170	0.347702	#41B6C4	8	2	1.0974
mouse_cortex_full	b12	mouse	cortex	PBS	3	3-aso6	glia	astrocyte	35	847	3091280	1877	375800	27	607.192	3091280	0.22995	#A9A9A9	3	7	1.25854
mouse_cortex_full	b12	mouse	cortex	PBS	3	3-aso6	glia	microglia	35	135	302138	27	21380	7	89.3631	302138	-0.145697	#A9A9A9	6	4	0.86442
mouse_cortex_full	b12	mouse	cortex	PBS	3	3-aso6	glia	oligodendrocyte	35	433	1013017	267	114068	22	263.569	1013017	0.10313	#A9A9A9	4	6	1.10864
mouse_cortex_full	b12	mouse	cortex	PBS	3	3-aso6	glia	OPC	35	133	478455	60	33044	6	125.404	478455	-0.0420597	#A9A9A9	5	5	0.958813
mouse_cortex_full	b12	mouse	cortex	PBS	3	3-aso6	neuron	excitatory	35	5649	57846506	8776	6456616	655	151.712	57846506	0.0576786	#A9A9A9	1	9	1.05937
mouse_cortex_full	b12	mouse	cortex	PBS	3	3-aso6	neuron	inhibitory	35	837	7223635	820	568798	80	113.516	7223635	0.104801	#A9A9A9	2	8	1.11049
mouse_cortex_full	b12	mouse	cortex	PBS	3	3-aso6	other	endothelial stalk	35	128	398899	99	28131	2	248.183	398899	0.168063	#A9A9A9	7	3	1.18301
mouse_cortex_full	b12	mouse	cortex	PBS	3	3-aso6	other	fibroblast	35	103	288800	29	28278	5	100.416	288800	-0.12992	#A9A9A9	9	1	0.878166
mouse_cortex_full	b12	mouse	cortex	PBS	3	3-aso6	other	pericyte	35	43	109037	11	9631	1	100.883	109037	-0.0261381	#A9A9A9	8	2	0.974201
mouse_cortex_full	a1_12wk	mouse	cortex	PBS	12	12-aso6	glia	astrocyte	5	518	2435039	1711	460040	35	702.658	2435039	0.115493	#A9A9A9	3	7	1.12243
mouse_cortex_full	a1_12wk	mouse	cortex	PBS	12	12-aso6	glia	microglia	5	51	211879	35	26526	4	165.189	211879	0.546642	#A9A9A9	6	4	1.72744
mouse_cortex_full	a1_12wk	mouse	cortex	PBS	12	12-aso6	glia	oligodendrocyte	5	181	629072	248	98110	18	394.232	629072	0.096822	#A9A9A9	4	6	1.10166
mouse_cortex_full	a1_12wk	mouse	cortex	PBS	12	12-aso6	glia	OPC	5	100	463726	98	49906	7	211.332	463726	0.0618091	#A9A9A9	5	5	1.06376
mouse_cortex_full	a1_12wk	mouse	cortex	PBS	12	12-aso6	neuron	excitatory	5	5412	62804353	12103	10040457	927	192.71	62804353	0.132113	#A9A9A9	1	9	1.14124
mouse_cortex_full	a1_12wk	mouse	cortex	PBS	12	12-aso6	neuron	inhibitory	5	740	7717145	1055	974934	108	136.709	7717145	0.13493	#A9A9A9	2	8	1.14446
mouse_cortex_full	a1_12wk	mouse	cortex	PBS	12	12-aso6	other	endothelial stalk	5	44	224410	40	25515	9	178.245	224410	-0.112966	#A9A9A9	7	3	0.893181
mouse_cortex_full	a1_12wk	mouse	cortex	PBS	12	12-aso6	other	fibroblast	5	42	197798	41	33160	5	207.282	197798	0.363669	#A9A9A9	9	1	1.4386
mouse_cortex_full	a1_12wk	mouse	cortex	PBS	12	12-aso6	other	pericyte	5	31	80468	7	13767	2	86.9911	80468	-0.302007	#A9A9A9	8	2	0.739333
mouse_cortex_full	a4_12wk	mouse	cortex	PBS	12	12-aso6	glia	astrocyte	6	539	2053543	1272	345821	40	619.417	2053543	-0.0166549	#A9A9A9	3	7	0.983483
mouse_cortex_full	a4_12wk	mouse	cortex	PBS	12	12-aso6	glia	microglia	6	210	495417	49	49469	7	98.9066	495417	-0.0739488	#A9A9A9	6	4	0.928719
mouse_cortex_full	a4_12wk	mouse	cortex	PBS	12	12-aso6	glia	oligodendrocyte	6	503	1235344	472	169989	34	382.08	1235344	0.0630138	#A9A9A9	4	6	1.06504
mouse_cortex_full	a4_12wk	mouse	cortex	PBS	12	12-aso6	glia	OPC	6	113	415933	67	36874	7	161.084	415933	-0.190656	#A9A9A9	5	5	0.826417
mouse_cortex_full	a4_12wk	mouse	cortex	PBS	12	12-aso6	neuron	excitatory	6	3747	40101385	6543	5468295	613	163.161	40101385	-0.0414735	#A9A9A9	1	9	0.959375
mouse_cortex_full	a4_12wk	mouse	cortex	PBS	12	12-aso6	neuron	inhibitory	6	498	4739786	504	514613	88	106.334	4739786	-0.117235	#A9A9A9	2	8	0.889376
mouse_cortex_full	a4_12wk	mouse	cortex	PBS	12	12-aso6	other	endothelial stalk	6	102	327295	59	30854	7	180.266	327295	-0.102912	#A9A9A9	7	3	0.902206
mouse_cortex_full	a4_12wk	mouse	cortex	PBS	12	12-aso6	other	fibroblast	6	109	353433	42	55336	4	118.834	353433	-0.218212	#A9A9A9	9	1	0.803955
mouse_cortex_full	a4_12wk	mouse	cortex	PBS	12	12-aso6	other	pericyte	6	69	119977	18	19056	5	150.029	119977	0.203791	#A9A9A9	8	2	1.22604
mouse_cortex_full	c1_12wk	mouse	cortex	ASO 6	12	12-aso6	glia	astrocyte	8	632	2604865	993	484175	33	381.21	2604865	0.00157159	#41B6C4	3	7	0.605184
mouse_cortex_full	c1_12wk	mouse	cortex	ASO 6	12	12-aso6	glia	microglia	8	287	765488	65	74260	16	84.9132	765488	0.058834	#41B6C4	6	4	0.796358
mouse_cortex_full	c1_12wk	mouse	cortex	ASO 6	12	12-aso6	glia	oligodendrocyte	8	930	2434741	348	304106	39	142.931	2434741	0.0943543	#41B6C4	4	6	0.399329
mouse_cortex_full	c1_12wk	mouse	cortex	ASO 6	12	12-aso6	glia	OPC	8	135	531516	105	45707	5	197.548	531516	0.401433	#41B6C4	5	5	1.05809
mouse_cortex_full	c1_12wk	mouse	cortex	ASO 6	12	12-aso6	neuron	excitatory	8	5274	54459880	6971	8295277	700	128.002	54459880	0.163988	#41B6C4	1	9	0.761159
mouse_cortex_full	c1_12wk	mouse	cortex	ASO 6	12	12-aso6	neuron	inhibitory	8	645	6213746	507	786984	106	81.5933	6213746	0.187547	#41B6C4	2	8	0.688062
mouse_cortex_full	c1_12wk	mouse	cortex	ASO 6	12	12-aso6	other	endothelial stalk	8	174	604664	105	53807	16	173.65	604664	0.196969	#41B6C4	7	3	0.879138
mouse_cortex_full	c1_12wk	mouse	cortex	ASO 6	12	12-aso6	other	fibroblast	8	17	52164	5	8236	0	95.8515	52164	-0.0882808	#41B6C4	9	1	0.633206
mouse_cortex_full	c1_12wk	mouse	cortex	ASO 6	12	12-aso6	other	pericyte	8	79	167342	12	28164	2	71.7094	167342	-0.0318622	#41B6C4	8	2	0.575676
mouse_cortex_full	c2_12wk	mouse	cortex	ASO 6	12	12-aso6	glia	astrocyte	15	563	3141597	1176	408948	44	374.332	3141597	-0.016499	#41B6C4	3	7	0.594346
mouse_cortex_full	c2_12wk	mouse	cortex	ASO 6	12	12-aso6	glia	microglia	15	81	369260	26	29050	7	70.4111	369260	-0.122001	#41B6C4	6	4	0.664619
mouse_cortex_full	c2_12wk	mouse	cortex	ASO 6	12	12-aso6	glia	oligodendrocyte	15	131	438955	41	57320	11	93.4037	438955	-0.284853	#41B6C4	4	6	0.273302
mouse_cortex_full	c2_12wk	mouse	cortex	ASO 6	12	12-aso6	glia	OPC	15	88	500412	56	34864	9	111.908	500412	-0.206111	#41B6C4	5	5	0.576328
mouse_cortex_full	c2_12wk	mouse	cortex	ASO 6	12	12-aso6	neuron	excitatory	15	5236	81546423	7075	8172757	973	86.7604	81546423	-0.211046	#41B6C4	1	9	0.523119
mouse_cortex_full	c2_12wk	mouse	cortex	ASO 6	12	12-aso6	neuron	inhibitory	15	697	9676657	541	709810	92	55.9077	9676657	-0.186293	#41B6C4	2	8	0.473447
mouse_cortex_full	c2_12wk	mouse	cortex	ASO 6	12	12-aso6	other	endothelial stalk	15	96	493418	64	39883	9	129.707	493418	-0.105928	#41B6C4	7	3	0.649398
mouse_cortex_full	c2_12wk	mouse	cortex	ASO 6	12	12-aso6	other	fibroblast	15	112	470247	54	60247	8	114.833	470247	0.0922692	#41B6C4	9	1	0.758503
mouse_cortex_full	c2_12wk	mouse	cortex	ASO 6	12	12-aso6	other	pericyte	15	26	59196	6	8344	3	101.358	59196	0.368421	#41B6C4	8	2	0.859051
mouse_cortex_full	a3_12wk	mouse	cortex	PBS	12	12-aso6	glia	astrocyte	20	281	1367598	873	252051	19	638.345	1367598	0.0133943	#A9A9A9	3	7	1.01348
mouse_cortex_full	a3_12wk	mouse	cortex	PBS	12	12-aso6	glia	microglia	20	82	321452	29	39463	6	90.2156	321452	-0.155321	#A9A9A9	6	4	0.85614
mouse_cortex_full	a3_12wk	mouse	cortex	PBS	12	12-aso6	glia	oligodendrocyte	20	69	188711	60	28271	8	317.946	188711	-0.115416	#A9A9A9	4	6	0.890995
mouse_cortex_full	a3_12wk	mouse	cortex	PBS	12	12-aso6	glia	OPC	20	52	250778	55	26465	2	219.317	250778	0.101933	#A9A9A9	5	5	1.10731
mouse_cortex_full	a3_12wk	mouse	cortex	PBS	12	12-aso6	neuron	excitatory	20	5393	65787575	10064	10000487	933	152.977	65787575	-0.101303	#A9A9A9	1	9	0.903659
mouse_cortex_full	a3_12wk	mouse	cortex	PBS	12	12-aso6	neuron	inhibitory	20	681	7505367	835	881390	89	111.254	7505367	-0.0763921	#A9A9A9	2	8	0.926453
mouse_cortex_full	a3_12wk	mouse	cortex	PBS	12	12-aso6	other	endothelial stalk	20	60	210458	51	21111	3	242.329	210458	0.205944	#A9A9A9	7	3	1.22868
mouse_cortex_full	a3_12wk	mouse	cortex	PBS	12	12-aso6	other	fibroblast	20	35	159705	30	19232	3	187.846	159705	0.235804	#A9A9A9	9	1	1.26593
mouse_cortex_full	a3_12wk	mouse	cortex	PBS	12	12-aso6	other	pericyte	20	25	61444	6	9140	2	97.6499	61444	-0.216483	#A9A9A9	8	2	0.805346
mouse_cortex_full	c3_12wk	mouse	cortex	ASO 6	12	12-aso6	glia	astrocyte	22	389	1663161	636	215158	23	382.404	1663161	0.00471015	#41B6C4	3	7	0.607086
mouse_cortex_full	c3_12wk	mouse	cortex	ASO 6	12	12-aso6	glia	microglia	22	73	345051	29	40503	6	84.0455	345051	0.0480153	#41B6C4	6	4	0.787789
mouse_cortex_full	c3_12wk	mouse	cortex	ASO 6	12	12-aso6	glia	oligodendrocyte	22	138	410478	61	43520	17	148.607	410478	0.137814	#41B6C4	4	6	0.417067
mouse_cortex_full	c3_12wk	mouse	cortex	ASO 6	12	12-aso6	glia	OPC	22	62	276643	34	20482	2	122.902	276643	-0.128116	#41B6C4	5	5	0.623078
mouse_cortex_full	c3_12wk	mouse	cortex	ASO 6	12	12-aso6	neuron	excitatory	22	5728	66695862	8554	8253668	741	128.254	66695862	0.166273	#41B6C4	1	9	0.762901
mouse_cortex_full	c3_12wk	mouse	cortex	ASO 6	12	12-aso6	neuron	inhibitory	22	812	7989045	610	708172	94	76.3546	7989045	0.1113	#41B6C4	2	8	0.637549
mouse_cortex_full	c3_12wk	mouse	cortex	ASO 6	12	12-aso6	other	endothelial stalk	22	78	376618	47	34345	5	124.795	376618	-0.13979	#41B6C4	7	3	0.627776
mouse_cortex_full	c3_12wk	mouse	cortex	ASO 6	12	12-aso6	other	fibroblast	22	94	400506	39	58484	5	97.3768	400506	-0.0737728	#41B6C4	9	1	0.64246
mouse_cortex_full	c3_12wk	mouse	cortex	ASO 6	12	12-aso6	other	pericyte	22	34	86461	6	11567	4	69.3954	86461	-0.0631029	#41B6C4	8	2	0.557969
mouse_cortex_full	c4_12wk	mouse	cortex	ASO 6	12	12-aso6	glia	astrocyte	23	27	263169	102	28067	6	387.584	263169	0.018318	#41B6C4	3	7	0.615404
mouse_cortex_full	c4_12wk	mouse	cortex	ASO 6	12	12-aso6	glia	microglia	23	4	17935	1	825	0	55.7569	17935	-0.304733	#41B6C4	6	4	0.553622
mouse_cortex_full	c4_12wk	mouse	cortex	ASO 6	12	12-aso6	glia	oligodendrocyte	23	11	71245	8	5741	2	112.289	71245	-0.14026	#41B6C4	4	6	0.31582
mouse_cortex_full	c4_12wk	mouse	cortex	ASO 6	12	12-aso6	glia	OPC	23	6	57634	3	2479	0	52.0526	57634	-0.630732	#41B6C4	5	5	0.376929
mouse_cortex_full	c4_12wk	mouse	cortex	ASO 6	12	12-aso6	neuron	excitatory	23	451	12194482	1174	1043458	107	96.2731	12194482	-0.124543	#41B6C4	1	9	0.570385
mouse_cortex_full	c4_12wk	mouse	cortex	ASO 6	12	12-aso6	neuron	inhibitory	23	74	1683471	98	104990	14	58.2131	1683471	-0.15274	#41B6C4	2	8	0.489601
mouse_cortex_full	c4_12wk	mouse	cortex	ASO 6	12	12-aso6	other	endothelial stalk	23	5	46421	7	2435	1	150.794	46421	0.0394202	#41B6C4	7	3	0.750991
mouse_cortex_full	c4_12wk	mouse	cortex	ASO 6	12	12-aso6	other	fibroblast	23	6	51203	5	6052	0	97.6505	51203	-0.0711693	#41B6C4	9	1	0.644135
mouse_cortex_full	c4_12wk	mouse	cortex	ASO 6	12	12-aso6	other	pericyte	23	3	11118	0	1585	0	0	11118	-1	#41B6C4	8	2	0.218636
mouse_cortex_full	a2_12wk	mouse	cortex	PBS	12	12-aso6	glia	astrocyte	24	717	2976055	1667	545328	53	560.137	2976055	-0.110763	#A9A9A9	3	7	0.89515
mouse_cortex_full	a2_12wk	mouse	cortex	PBS	12	12-aso6	glia	microglia	24	330	903523	89	92769	11	98.5033	903523	-0.0777246	#A9A9A9	6	4	0.925219
mouse_cortex_full	a2_12wk	mouse	cortex	PBS	12	12-aso6	glia	oligodendrocyte	24	714	1967657	650	267171	49	330.342	1967657	-0.0809296	#A9A9A9	4	6	0.922259
mouse_cortex_full	a2_12wk	mouse	cortex	PBS	12	12-aso6	glia	OPC	24	173	671791	139	64649	11	206.91	671791	0.0395908	#A9A9A9	5	5	1.04039
mouse_cortex_full	a2_12wk	mouse	cortex	PBS	12	12-aso6	neuron	excitatory	24	6183	69002192	11869	10153345	843	172.009	69002192	0.0105035	#A9A9A9	1	9	1.01056
mouse_cortex_full	a2_12wk	mouse	cortex	PBS	12	12-aso6	neuron	inhibitory	24	823	8197222	1039	978748	111	126.75	8197222	0.0522573	#A9A9A9	2	8	1.05365
mouse_cortex_full	a2_12wk	mouse	cortex	PBS	12	12-aso6	other	endothelial stalk	24	120	473634	98	50382	8	206.911	473634	0.0296878	#A9A9A9	7	3	1.03013
mouse_cortex_full	a2_12wk	mouse	cortex	PBS	12	12-aso6	other	fibroblast	24	46	191734	22	22620	0	114.742	191734	-0.245133	#A9A9A9	9	1	0.782601
mouse_cortex_full	a2_12wk	mouse	cortex	PBS	12	12-aso6	other	pericyte	24	82	183983	25	25514	5	135.882	183983	0.090282	#A9A9A9	8	2	1.09448
mouse_thalamus_full	b02	mouse	thalamus	PBS	3	3-aso6	glia	astrocyte	1	1822	4969248	5539	699804	45	1114.66	4969248	0.107611	#A9A9A9	3	7	1.11361
mouse_thalamus_full	b02	mouse	thalamus	PBS	3	3-aso6	glia	microglia	1	231	427654	88	29518	2	205.774	427654	0.139244	#A9A9A9	6	4	1.1494
mouse_thalamus_full	b02	mouse	thalamus	PBS	3	3-aso6	glia	oligodendrocyte	1	1955	4748582	1667	555418	74	351.052	4748582	0.0503606	#A9A9A9	4	6	1.05165
mouse_thalamus_full	b02	mouse	thalamus	PBS	3	3-aso6	glia	OPC	1	366	1274826	295	118799	9	231.404	1274826	0.0531316	#A9A9A9	5	5	1.05457
mouse_thalamus_full	b02	mouse	thalamus	PBS	3	3-aso6	neuron	excitatory	1	7098	73436354	21072	5456766	647	286.942	73436354	0.366636	#A9A9A9	1	9	1.44287
mouse_thalamus_full	b02	mouse	thalamus	PBS	3	3-aso6	neuron	inhibitory	1	1481	9021517	2455	567504	73	272.127	9021517	0.104161	#A9A9A9	2	8	1.10978
mouse_thalamus_full	b02	mouse	thalamus	PBS	3	3-aso6	other	endothelial stalk	1	180	580340	174	46668	5	299.824	580340	0.140309	#A9A9A9	7	3	1.15063
mouse_thalamus_full	b02	mouse	thalamus	PBS	3	3-aso6	other	ependymal	1	38	191504	100	13587	0	522.182	191504	0.0641506	#A9A9A9	9	1	1.06625
mouse_thalamus_full	b02	mouse	thalamus	PBS	3	3-aso6	other	pericyte	1	110	186547	26	25138	3	139.375	186547	0.123124	#A9A9A9	8	2	1.13102
mouse_thalamus_full	b21	mouse	thalamus	PBS	3	3-aso6	glia	astrocyte	2	996	3056933	3626	584195	28	1186.16	3056933	0.17866	#A9A9A9	3	7	1.19561
mouse_thalamus_full	b21	mouse	thalamus	PBS	3	3-aso6	glia	microglia	2	141	257613	45	21825	1	174.681	257613	-0.0329001	#A9A9A9	6	4	0.967635
mouse_thalamus_full	b21	mouse	thalamus	PBS	3	3-aso6	glia	oligodendrocyte	2	1138	2873968	996	407943	55	346.559	2873968	0.0369174	#A9A9A9	4	6	1.03761
mouse_thalamus_full	b21	mouse	thalamus	PBS	3	3-aso6	glia	OPC	2	228	861532	205	95586	4	237.948	861532	0.0829141	#A9A9A9	5	5	1.08645
mouse_thalamus_full	b21	mouse	thalamus	PBS	3	3-aso6	neuron	excitatory	2	4389	58807185	12285	5589319	459	208.903	58807185	-0.00504617	#A9A9A9	1	9	0.994967
mouse_thalamus_full	b21	mouse	thalamus	PBS	3	3-aso6	neuron	inhibitory	2	40	233818	65	23751	4	277.994	233818	0.127965	#A9A9A9	2	8	1.13651
mouse_thalamus_full	b21	mouse	thalamus	PBS	3	3-aso6	other	endothelial stalk	2	120	443942	131	44121	3	295.084	443942	0.122279	#A9A9A9	7	3	1.13007
mouse_thalamus_full	b21	mouse	thalamus	PBS	3	3-aso6	other	ependymal	2	1	6227	2	338	0	321.182	6227	-0.345466	#A9A9A9	9	1	0.70789
mouse_thalamus_full	b21	mouse	thalamus	PBS	3	3-aso6	other	pericyte	2	66	118156	17	19770	0	143.878	118156	0.159407	#A9A9A9	8	2	1.17281
mouse_thalamus_full	b61	mouse	thalamus	PBS	3	3-aso6	glia	astrocyte	3	998	2753735	2888	517937	27	1048.76	2753735	0.0421295	#A9A9A9	3	7	1.04303
mouse_thalamus_full	b61	mouse	thalamus	PBS	3	3-aso6	glia	microglia	3	144	236269	50	21566	3	211.623	236269	0.171628	#A9A9A9	6	4	1.18724
mouse_thalamus_full	b61	mouse	thalamus	PBS	3	3-aso6	glia	oligodendrocyte	3	1493	3703509	1360	519114	63	367.219	3703509	0.0987333	#A9A9A9	4	6	1.10377
mouse_thalamus_full	b61	mouse	thalamus	PBS	3	3-aso6	glia	OPC	3	217	641103	138	73324	6	215.254	641103	-0.0203683	#A9A9A9	5	5	0.979838
mouse_thalamus_full	b61	mouse	thalamus	PBS	3	3-aso6	neuron	excitatory	3	4348	45520492	9008	4675060	379	197.889	45520492	-0.0575038	#A9A9A9	1	9	0.944118
mouse_thalamus_full	b61	mouse	thalamus	PBS	3	3-aso6	neuron	inhibitory	3	526	3651547	987	320866	39	270.296	3651547	0.0967323	#A9A9A9	2	8	1.10157
mouse_thalamus_full	b61	mouse	thalamus	PBS	3	3-aso6	other	endothelial stalk	3	102	258041	71	27284	1	275.15	258041	0.046467	#A9A9A9	7	3	1.04756
mouse_thalamus_full	b61	mouse	thalamus	PBS	3	3-aso6	other	pericyte	3	57	89450	14	15919	1	156.512	89450	0.261218	#A9A9A9	8	2	1.29851
mouse_thalamus_full	b62	mouse	thalamus	PBS	3	3-aso6	glia	astrocyte	4	1082	3690969	2495	660926	26	675.974	3690969	-0.328298	#A9A9A9	3	7	0.720149
mouse_thalamus_full	b62	mouse	thalamus	PBS	3	3-aso6	glia	microglia	4	194	349042	46	28945	5	131.789	349042	-0.270363	#A9A9A9	6	4	0.763102
mouse_thalamus_full	b62	mouse	thalamus	PBS	3	3-aso6	glia	oligodendrocyte	4	1525	3939758	1072	552636	53	272.098	3939758	-0.185873	#A9A9A9	4	6	0.830379
mouse_thalamus_full	b62	mouse	thalamus	PBS	3	3-aso6	glia	OPC	4	235	963409	187	99994	11	194.102	963409	-0.11663	#A9A9A9	5	5	0.889914
mouse_thalamus_full	b62	mouse	thalamus	PBS	3	3-aso6	neuron	excitatory	4	4270	60290282	8808	5772388	448	146.093	60290282	-0.304194	#A9A9A9	1	9	0.737718
mouse_thalamus_full	b62	mouse	thalamus	PBS	3	3-aso6	neuron	inhibitory	4	100	924220	155	82025	6	167.709	924220	-0.319518	#A9A9A9	2	8	0.726499
mouse_thalamus_full	b62	mouse	thalamus	PBS	3	3-aso6	other	endothelial stalk	4	89	242352	42	24483	1	173.302	242352	-0.340889	#A9A9A9	7	3	0.711138
mouse_thalamus_full	b62	mouse	thalamus	PBS	3	3-aso6	other	pericyte	4	79	141794	9	26405	3	63.4724	141794	-0.488522	#A9A9A9	8	2	0.613533
mouse_thalamus_full	b42	mouse	thalamus	ASO 6	3	3-aso6	glia	astrocyte	5	1165	3089883	1872	630865	17	605.848	3089883	0.413765	#41B6C4	3	7	0.644064
mouse_thalamus_full	b42	mouse	thalamus	ASO 6	3	3-aso6	glia	microglia	5	130	234946	26	22777	1	110.664	234946	0.789355	#41B6C4	6	4	0.753959
mouse_thalamus_full	b42	mouse	thalamus	ASO 6	3	3-aso6	glia	oligodendrocyte	5	926	2140973	266	336568	36	124.243	2140973	-0.0232166	#41B6C4	4	6	0.37184
mouse_thalamus_full	b42	mouse	thalamus	ASO 6	3	3-aso6	glia	OPC	5	227	782555	81	93763	7	103.507	782555	0.317415	#41B6C4	5	5	0.491146
mouse_thalamus_full	b42	mouse	thalamus	ASO 6	3	3-aso6	neuron	excitatory	5	4102	47594529	6727	4479596	320	141.34	47594529	0.311024	#41B6C4	1	9	0.70079
mouse_thalamus_full	b42	mouse	thalamus	ASO 6	3	3-aso6	neuron	inhibitory	5	327	1952767	469	167960	25	240.172	1952767	0.77737	#41B6C4	2	8	1.19292
mouse_thalamus_full	b42	mouse	thalamus	ASO 6	3	3-aso6	other	endothelial stalk	5	114	351953	79	33613	3	224.462	351953	0.34739	#41B6C4	7	3	0.896757
mouse_thalamus_full	b42	mouse	thalamus	ASO 6	3	3-aso6	other	ependymal	5	27	107702	46	10123	1	427.104	107702	0.91263	#41B6C4	9	1	1.13353
mouse_thalamus_full	b42	mouse	thalamus	ASO 6	3	3-aso6	other	pericyte	5	69	108481	13	17168	1	119.837	108481	0.475227	#41B6C4	8	2	1.05284
mouse_thalamus_full	b63	mouse	thalamus	ASO 6	3	3-aso6	glia	astrocyte	6	775	2803178	1075	418139	31	383.493	2803178	-0.105107	#41B6C4	3	7	0.383342
mouse_thalamus_full	b63	mouse	thalamus	ASO 6	3	3-aso6	glia	microglia	6	85	167968	3	11181	1	17.8605	167968	-0.711208	#41B6C4	6	4	0.168136
mouse_thalamus_full	b63	mouse	thalamus	ASO 6	3	3-aso6	glia	oligodendrocyte	6	1436	3963853	501	519358	55	126.392	3963853	-0.00631667	#41B6C4	4	6	0.378177
mouse_thalamus_full	b63	mouse	thalamus	ASO 6	3	3-aso6	glia	OPC	6	162	640229	43	55227	9	67.1635	640229	-0.145158	#41B6C4	5	5	0.309256
mouse_thalamus_full	b63	mouse	thalamus	ASO 6	3	3-aso6	neuron	excitatory	6	2637	40059718	4045	2887655	301	100.974	40059718	-0.0633942	#41B6C4	1	9	0.481926
mouse_thalamus_full	b63	mouse	thalamus	ASO 6	3	3-aso6	neuron	inhibitory	6	877	7740150	695	721701	63	89.7915	7740150	-0.335506	#41B6C4	2	8	0.392009
mouse_thalamus_full	b63	mouse	thalamus	ASO 6	3	3-aso6	other	endothelial stalk	6	79	220456	39	18567	2	176.906	220456	0.0619241	#41B6C4	7	3	0.67406
mouse_thalamus_full	b63	mouse	thalamus	ASO 6	3	3-aso6	other	ependymal	6	215	1339052	214	97470	7	159.815	1339052	-0.284329	#41B6C4	9	1	0.342453
mouse_thalamus_full	b63	mouse	thalamus	ASO 6	3	3-aso6	other	pericyte	6	86	201991	12	29900	0	59.4086	201991	-0.268662	#41B6C4	8	2	0.500375
mouse_thalamus_full	b65	mouse	thalamus	ASO 6	3	3-aso6	glia	astrocyte	7	147	738570	215	66011	6	291.103	738570	-0.320702	#41B6C4	3	7	0.308997
mouse_thalamus_full	b65	mouse	thalamus	ASO 6	3	3-aso6	glia	microglia	7	11	45536	1	2358	0	21.9606	45536	-0.644912	#41B6C4	6	4	0.179661
mouse_thalamus_full	b65	mouse	thalamus	ASO 6	3	3-aso6	glia	oligodendrocyte	7	1140	8982390	1175	402153	83	130.812	8982390	0.0284277	#41B6C4	4	6	0.391548
mouse_thalamus_full	b65	mouse	thalamus	ASO 6	3	3-aso6	glia	OPC	7	35	241560	14	11133	2	57.9566	241560	-0.262341	#41B6C4	5	5	0.275059
mouse_thalamus_full	b65	mouse	thalamus	ASO 6	3	3-aso6	neuron	excitatory	7	3925	36161201	2932	1441514	266	81.0814	36161201	-0.247914	#41B6C4	1	9	0.400723
mouse_thalamus_full	b65	mouse	thalamus	ASO 6	3	3-aso6	neuron	inhibitory	7	115	1825445	141	76411	17	77.2414	1825445	-0.428382	#41B6C4	2	8	0.357241
mouse_thalamus_full	b65	mouse	thalamus	ASO 6	3	3-aso6	other	endothelial stalk	7	75	333998	33	17247	5	98.803	333998	-0.40691	#41B6C4	7	3	0.421781
mouse_thalamus_full	b65	mouse	thalamus	ASO 6	3	3-aso6	other	ependymal	7	16	107900	13	4201	1	120.482	107900	-0.460466	#41B6C4	9	1	0.287148
mouse_thalamus_full	b65	mouse	thalamus	ASO 6	3	3-aso6	other	pericyte	7	20	57514	4	4490	0	69.5483	57514	-0.143839	#41B6C4	8	2	0.566898

## Sheet: s09
aggr	species	region	treatment	weeks	model	celltype	subtype	coefname	estimate	se	z	p	log_normed	normed	l95	u95	color	x	y	n_cells	total_cells
cyno_cerebellum_full	cyno	cerebellum	control	13	13-ason	glia	astrocyte	(Intercept)	-9.33444	0.103293	-90.3682	0	0	1	0.816726	1.2244	#A9A9A9	7	6	1113	2149
cyno_cerebellum_full	cyno	cerebellum	control	13	13-ason	glia	Bergmann glia	subtype_fctBergmann glia	-0.690707	0.149676	-4.61468	3.93701e-06	0	1	0.745754	1.34092	#A9A9A9	6	7	1412	3247
cyno_cerebellum_full	cyno	cerebellum	control	13	13-ason	other	endothelial stalk	subtype_fctendothelial stalk	-0.239399	0.16721	-1.43173	0.152222	0	1	0.720561	1.38781	#A9A9A9	11	2	350	968
cyno_cerebellum_full	cyno	cerebellum	control	13	13-ason	neuron	Golgi	subtype_fctGolgi	-0.887124	0.170864	-5.19199	2.08055e-07	0	1	0.715419	1.39778	#A9A9A9	4	9	127	333
cyno_cerebellum_full	cyno	cerebellum	control	13	13-ason	neuron	granule	subtype_fctgranule	0.628752	0.142415	4.41494	1.01036e-05	0	1	0.756444	1.32198	#A9A9A9	1	12	21064	44398
cyno_cerebellum_full	cyno	cerebellum	control	13	13-ason	glia	microglia	subtype_fctmicroglia	0.153043	0.173004	0.884625	0.376359	0	1	0.712425	1.40366	#A9A9A9	10	3	196	538
cyno_cerebellum_full	cyno	cerebellum	control	13	13-ason	neuron	MLI	subtype_fctMLI	0.430645	0.1432	3.0073	0.00263578	0	1	0.75528	1.32401	#A9A9A9	3	10	2048	5656
cyno_cerebellum_full	cyno	cerebellum	control	13	13-ason	glia	oligodendrocyte	subtype_fctoligodendrocyte	0.382804	0.147094	2.60245	0.00925601	0	1	0.749538	1.33416	#A9A9A9	8	5	852	1683
cyno_cerebellum_full	cyno	cerebellum	control	13	13-ason	glia	OPC	subtype_fctOPC	-0.641664	0.164203	-3.90774	9.3164e-05	0	1	0.724819	1.37965	#A9A9A9	9	4	381	816
cyno_cerebellum_full	cyno	cerebellum	control	13	13-ason	other	pericyte/fibroblast	subtype_fctpericyte/fibroblast	-0.39677	0.203266	-1.95197	0.0509415	0	1	0.671397	1.48943	#A9A9A9	12	1	164	680
cyno_cerebellum_full	cyno	cerebellum	control	13	13-ason	neuron	Purkinje	subtype_fctPurkinje	-0.527727	0.16104	-3.27699	0.00104921	0	1	0.729327	1.37113	#A9A9A9	2	11	89	249
cyno_cerebellum_full	cyno	cerebellum	control	13	13-ason	neuron	UBC	subtype_fctUBC	-0.377162	0.182953	-2.06152	0.0392536	0	1	0.698666	1.4313	#A9A9A9	5	8	86	138
cyno_cerebellum_full	cyno	cerebellum	ASO N	13	13-ason	glia	astrocyte	subtype_fctastrocyte:txcaso7	-0.772654	0.150963	-5.11817	3.08515e-07	-0.772654	0.461786	0.343511	0.620784	#FF6600	7	6	1036	2149
cyno_cerebellum_full	cyno	cerebellum	ASO N	13	13-ason	glia	Bergmann glia	subtype_fctBergmann glia:txcaso7	-0.487301	0.154152	-3.16118	0.00157133	-0.487301	0.614282	0.454102	0.830964	#FF6600	6	7	1835	3247
cyno_cerebellum_full	cyno	cerebellum	ASO N	13	13-ason	other	endothelial stalk	subtype_fctendothelial stalk:txcaso7	-0.807079	0.190613	-4.23413	2.29441e-05	-0.807079	0.44616	0.307072	0.648246	#FF6600	11	2	618	968
cyno_cerebellum_full	cyno	cerebellum	ASO N	13	13-ason	neuron	Golgi	subtype_fctGolgi:txcaso7	-0.621208	0.190033	-3.26894	0.00107949	-0.621208	0.537295	0.370217	0.779775	#FF6600	4	9	206	333
cyno_cerebellum_full	cyno	cerebellum	ASO N	13	13-ason	neuron	granule	subtype_fctgranule:txcaso7	-0.55783	0.138714	-4.02145	5.78405e-05	-0.55783	0.57245	0.436179	0.751295	#FF6600	1	12	23334	44398
cyno_cerebellum_full	cyno	cerebellum	ASO N	13	13-ason	glia	microglia	subtype_fctmicroglia:txcaso7	-0.909993	0.208425	-4.36605	1.26514e-05	-0.909993	0.402527	0.267537	0.605629	#FF6600	10	3	342	538
cyno_cerebellum_full	cyno	cerebellum	ASO N	13	13-ason	neuron	MLI	subtype_fctMLI:txcaso7	-1.12781	0.140793	-8.01044	1.14296e-15	-1.12781	0.32374	0.245671	0.426619	#FF6600	3	10	3608	5656
cyno_cerebellum_full	cyno	cerebellum	ASO N	13	13-ason	glia	oligodendrocyte	subtype_fctoligodendrocyte:txcaso7	-0.723766	0.152714	-4.73934	2.14414e-06	-0.723766	0.484923	0.359486	0.654129	#FF6600	8	5	831	1683
cyno_cerebellum_full	cyno	cerebellum	ASO N	13	13-ason	glia	OPC	subtype_fctOPC:txcaso7	-0.772399	0.193304	-3.99577	6.44849e-05	-0.772399	0.461904	0.316235	0.674671	#FF6600	9	4	435	816
cyno_cerebellum_full	cyno	cerebellum	ASO N	13	13-ason	other	pericyte/fibroblast	subtype_fctpericyte/fibroblast:txcaso7	-0.360366	0.228091	-1.57992	0.114124	-0.360366	0.697421	0.446009	1.09055	#FF6600	12	1	516	680
cyno_cerebellum_full	cyno	cerebellum	ASO N	13	13-ason	neuron	Purkinje	subtype_fctPurkinje:txcaso7	-1.60617	0.188643	-8.51432	1.67571e-17	-1.60617	0.200655	0.138637	0.290418	#FF6600	2	11	160	249
cyno_cerebellum_full	cyno	cerebellum	ASO N	13	13-ason	neuron	UBC	subtype_fctUBC:txcaso7	-0.463988	0.265298	-1.74893	0.0803035	-0.463988	0.628771	0.373827	1.05758	#FF6600	5	8	52	138
cyno_cortex_full	cyno	cortex	control	13	13-ason	glia	astrocyte	(Intercept)	-8.70551	0.114034	-76.341	0	0	1	0.799712	1.25045	#A9A9A9	3	7	3962	9755
cyno_cortex_full	cyno	cortex	control	13	13-ason	other	endothelial stalk	subtype_fctendothelial stalk	-0.898836	0.186491	-4.81972	1.43761e-06	0	1	0.693838	1.44126	#A9A9A9	7	3	554	1652
cyno_cortex_full	cyno	cortex	control	13	13-ason	neuron	excitatory	subtype_fctexcitatory	-0.636044	0.160608	-3.96023	7.48767e-05	0	1	0.729945	1.36997	#A9A9A9	1	9	8238	26698
cyno_cortex_full	cyno	cortex	control	13	13-ason	neuron	inhibitory	subtype_fctinhibitory	-0.251385	0.161285	-1.55864	0.119082	0	1	0.728977	1.37178	#A9A9A9	2	8	2710	9567
cyno_cortex_full	cyno	cortex	control	13	13-ason	other	macrophage	subtype_fctmacrophage	-1.19491	0.726938	-1.64376	0.100226	0	1	0.240563	4.15691	#A9A9A9	9	1	18	1277
cyno_cortex_full	cyno	cortex	control	13	13-ason	glia	microglia	subtype_fctmicroglia	-0.331645	0.168159	-1.9722	0.0485865	0	1	0.719221	1.39039	#A9A9A9	6	4	1364	1631
cyno_cortex_full	cyno	cortex	control	13	13-ason	glia	oligodendrocyte	subtype_fctoligodendrocyte	0.172686	0.161348	1.07027	0.284498	0	1	0.728887	1.37195	#A9A9A9	4	6	6970	9799
cyno_cortex_full	cyno	cortex	control	13	13-ason	glia	OPC	subtype_fctOPC	-1.07646	0.168037	-6.4061	1.49285e-10	0	1	0.719394	1.39006	#A9A9A9	5	5	1477	3166
cyno_cortex_full	cyno	cortex	control	13	13-ason	other	pericyte/fibroblast	subtype_fctpericyte/fibroblast	-1.14701	0.271693	-4.22171	2.42454e-05	0	1	0.587131	1.7032	#A9A9A9	8	2	135	692
cyno_cortex_full	cyno	cortex	ASO N	13	13-ason	glia	astrocyte	subtype_fctastrocyte:txcaso7	-0.584273	0.161474	-3.61837	0.000296461	-0.584273	0.557511	0.406262	0.765069	#FF6600	3	7	5793	9755
cyno_cortex_full	cyno	cortex	ASO N	13	13-ason	other	endothelial stalk	subtype_fctendothelial stalk:txcaso7	-0.243429	0.202853	-1.20003	0.230129	-0.243429	0.783935	0.526758	1.16667	#FF6600	7	3	1098	1652
cyno_cortex_full	cyno	cortex	ASO N	13	13-ason	neuron	excitatory	subtype_fctexcitatory:txcaso7	-1.13899	0.159937	-7.12152	1.06745e-12	-1.13899	0.320141	0.233993	0.438006	#FF6600	1	9	18460	26698
cyno_cortex_full	cyno	cortex	ASO N	13	13-ason	neuron	inhibitory	subtype_fctinhibitory:txcaso7	-1.22161	0.161364	-7.57054	3.71663e-14	-1.22161	0.294754	0.214835	0.404402	#FF6600	2	8	6857	9567
cyno_cortex_full	cyno	cortex	ASO N	13	13-ason	other	macrophage	subtype_fctmacrophage:txcaso7	-0.653461	0.736001	-0.887854	0.374619	-0.653461	0.520242	0.122948	2.20136	#FF6600	9	1	1259	1277
cyno_cortex_full	cyno	cortex	ASO N	13	13-ason	glia	microglia	subtype_fctmicroglia:txcaso7	-0.615745	0.226603	-2.71728	0.00658204	-0.615745	0.540238	0.346498	0.842307	#FF6600	6	4	267	1631
cyno_cortex_full	cyno	cortex	ASO N	13	13-ason	glia	oligodendrocyte	subtype_fctoligodendrocyte:txcaso7	-1.01371	0.165999	-6.10673	1.0169e-09	-1.01371	0.36287	0.262091	0.5024	#FF6600	4	6	2829	9799
cyno_cortex_full	cyno	cortex	ASO N	13	13-ason	glia	OPC	subtype_fctOPC:txcaso7	-1.11145	0.184589	-6.02121	1.73122e-09	-1.11145	0.329082	0.229183	0.472527	#FF6600	5	5	1689	3166
cyno_cortex_full	cyno	cortex	ASO N	13	13-ason	other	pericyte/fibroblast	subtype_fctpericyte/fibroblast:txcaso7	-0.423776	0.303884	-1.39453	0.163157	-0.423776	0.654571	0.36082	1.18747	#FF6600	8	2	557	692
mouse_cerebellum_full	mouse	cerebellum	control	3	3-aso6	glia	astrocyte	(Intercept)	-8.07733	0.10258	-78.7418	0	0	1	0.817869	1.22269	#A9A9A9	8	7	866	1509
mouse_cerebellum_full	mouse	cerebellum	control	3	3-aso6	glia	Bergmann glia	subtype_fctBergmann glia	-0.456615	0.145462	-3.13907	0.00169487	0	1	0.751939	1.3299	#A9A9A9	7	8	1016	1854
mouse_cerebellum_full	mouse	cerebellum	control	3	3-aso6	other	endothelial stalk	subtype_fctendothelial stalk	-0.576274	0.177428	-3.24792	0.0011625	0	1	0.706273	1.41588	#A9A9A9	12	3	114	221
mouse_cerebellum_full	mouse	cerebellum	control	3	3-aso6	other	fibroblast	subtype_fctfibroblast	-0.827454	0.174486	-4.74223	2.11379e-06	0	1	0.710357	1.40774	#A9A9A9	13	2	119	203
mouse_cerebellum_full	mouse	cerebellum	control	3	3-aso6	neuron	Golgi	subtype_fctGolgi	-1.62405	0.158107	-10.2718	9.43886e-25	0	1	0.733532	1.36327	#A9A9A9	4	11	180	324
mouse_cerebellum_full	mouse	cerebellum	control	3	3-aso6	neuron	granule	subtype_fctgranule	-0.667491	0.143477	-4.65225	3.28337e-06	0	1	0.75487	1.32473	#A9A9A9	1	14	20083	38131
mouse_cerebellum_full	mouse	cerebellum	control	3	3-aso6	glia	microglia	subtype_fctmicroglia	-1.83378	0.332918	-5.50821	3.62504e-08	0	1	0.520739	1.92035	#A9A9A9	11	4	60	125
mouse_cerebellum_full	mouse	cerebellum	control	3	3-aso6	neuron	MLI	subtype_fctMLI	-0.823134	0.144749	-5.68661	1.29583e-08	0	1	0.75299	1.32804	#A9A9A9	3	12	1483	2973
mouse_cerebellum_full	mouse	cerebellum	control	3	3-aso6	glia	oligodendrocyte	subtype_fctoligodendrocyte	-0.22072	0.145581	-1.51613	0.129485	0	1	0.751764	1.33021	#A9A9A9	9	6	937	1636
mouse_cerebellum_full	mouse	cerebellum	control	3	3-aso6	glia	OPC	subtype_fctOPC	-0.950781	0.178822	-5.31691	1.05547e-07	0	1	0.704346	1.41976	#A9A9A9	10	5	99	172
mouse_cerebellum_full	mouse	cerebellum	control	3	3-aso6	other	pericyte	subtype_fctpericyte	-1.58536	0.312929	-5.06621	4.05819e-07	0	1	0.541545	1.84657	#A9A9A9	14	1	48	85
mouse_cerebellum_full	mouse	cerebellum	control	3	3-aso6	neuron	PLI	subtype_fctPLI	-0.872002	0.158622	-5.49736	3.85516e-08	0	1	0.732792	1.36464	#A9A9A9	5	10	127	238
mouse_cerebellum_full	mouse	cerebellum	control	3	3-aso6	neuron	Purkinje	subtype_fctPurkinje	-1.74368	0.148346	-11.7542	6.72125e-32	0	1	0.747701	1.33743	#A9A9A9	2	13	327	519
mouse_cerebellum_full	mouse	cerebellum	control	3	3-aso6	neuron	UBC	subtype_fctUBC	-1.02518	0.18286	-5.60637	2.06615e-08	0	1	0.698794	1.43104	#A9A9A9	6	9	63	90
mouse_cerebellum_full	mouse	cerebellum	ASO 6	3	3-aso6	glia	astrocyte	subtype_fctastrocyte:txcaso6	-0.7767	0.148896	-5.21639	1.82445e-07	-0.7767	0.459921	0.343513	0.615778	#41B6C4	8	7	643	1509
mouse_cerebellum_full	mouse	cerebellum	ASO 6	3	3-aso6	glia	Bergmann glia	subtype_fctBergmann glia:txcaso6	-0.822775	0.149692	-5.49645	3.87512e-08	-0.822775	0.439211	0.327533	0.588968	#41B6C4	7	8	838	1854
mouse_cerebellum_full	mouse	cerebellum	ASO 6	3	3-aso6	other	endothelial stalk	subtype_fctendothelial stalk:txcaso6	-0.268871	0.221395	-1.21444	0.224579	-0.268871	0.764242	0.495198	1.17946	#41B6C4	12	3	107	221
mouse_cerebellum_full	mouse	cerebellum	ASO 6	3	3-aso6	other	fibroblast	subtype_fctfibroblast:txcaso6	-0.27163	0.226307	-1.20027	0.230033	-0.27163	0.762136	0.489103	1.18759	#41B6C4	13	2	84	203
mouse_cerebellum_full	mouse	cerebellum	ASO 6	3	3-aso6	neuron	Golgi	subtype_fctGolgi:txcaso6	-0.661963	0.18355	-3.60645	0.000310415	-0.661963	0.515838	0.359978	0.739181	#41B6C4	4	11	144	324
mouse_cerebellum_full	mouse	cerebellum	ASO 6	3	3-aso6	neuron	granule	subtype_fctgranule:txcaso6	-0.483396	0.142038	-3.40329	0.000665803	-0.483396	0.616686	0.466832	0.814642	#41B6C4	1	14	18048	38131
mouse_cerebellum_full	mouse	cerebellum	ASO 6	3	3-aso6	glia	microglia	subtype_fctmicroglia:txcaso6	-1.35638	0.666817	-2.03411	0.041941	-1.35638	0.257593	0.0697169	0.951763	#41B6C4	11	4	65	125
mouse_cerebellum_full	mouse	cerebellum	ASO 6	3	3-aso6	neuron	MLI	subtype_fctMLI:txcaso6	-1.18165	0.147638	-8.00375	1.20682e-15	-1.18165	0.306771	0.229691	0.409716	#41B6C4	3	12	1490	2973
mouse_cerebellum_full	mouse	cerebellum	ASO 6	3	3-aso6	glia	oligodendrocyte	subtype_fctoligodendrocyte:txcaso6	-0.903127	0.15194	-5.94396	2.7821e-09	-0.903127	0.4053	0.300916	0.545895	#41B6C4	9	6	699	1636
mouse_cerebellum_full	mouse	cerebellum	ASO 6	3	3-aso6	glia	OPC	subtype_fctOPC:txcaso6	-1.06549	0.269466	-3.95409	7.68262e-05	-1.06549	0.344559	0.203186	0.584295	#41B6C4	10	5	73	172
mouse_cerebellum_full	mouse	cerebellum	ASO 6	3	3-aso6	other	pericyte	subtype_fctpericyte:txcaso6	-0.392833	0.495341	-0.793056	0.427745	-0.392833	0.675141	0.255717	1.7825	#41B6C4	14	1	37	85
mouse_cerebellum_full	mouse	cerebellum	ASO 6	3	3-aso6	neuron	PLI	subtype_fctPLI:txcaso6	-0.931918	0.196882	-4.73339	2.20799e-06	-0.931918	0.393798	0.267724	0.579241	#41B6C4	5	10	111	238
mouse_cerebellum_full	mouse	cerebellum	ASO 6	3	3-aso6	neuron	Purkinje	subtype_fctPurkinje:txcaso6	-1.05033	0.164399	-6.38889	1.67098e-10	-1.05033	0.349823	0.253461	0.48282	#41B6C4	2	13	192	519
mouse_cerebellum_full	mouse	cerebellum	ASO 6	3	3-aso6	neuron	UBC	subtype_fctUBC:txcaso6	-0.683837	0.273131	-2.5037	0.0122904	-0.683837	0.504677	0.295477	0.861991	#41B6C4	6	9	27	90
mouse_cerebellum_full	mouse	cerebellum	control	12	12-aso6	glia	astrocyte	(Intercept)	-7.91901	0.0542071	-146.088	0	0	1	0.899205	1.11209	#A9A9A9	8	7	802	1787
mouse_cerebellum_full	mouse	cerebellum	control	12	12-aso6	glia	Bergmann glia	subtype_fctBergmann glia	-0.454613	0.0753431	-6.0339	1.60051e-09	0	1	0.862716	1.15913	#A9A9A9	7	8	1567	3729
mouse_cerebellum_full	mouse	cerebellum	control	12	12-aso6	other	endothelial stalk	subtype_fctendothelial stalk	-0.709044	0.0959457	-7.39006	1.4676e-13	0	1	0.828573	1.20689	#A9A9A9	12	3	298	845
mouse_cerebellum_full	mouse	cerebellum	control	12	12-aso6	other	fibroblast	subtype_fctfibroblast	-1.09966	0.117389	-9.3676	7.41971e-21	0	1	0.794471	1.2587	#A9A9A9	13	2	227	967
mouse_cerebellum_full	mouse	cerebellum	control	12	12-aso6	neuron	Golgi	subtype_fctGolgi	-1.61777	0.0947863	-17.0675	2.59038e-65	0	1	0.830458	1.20415	#A9A9A9	4	11	259	550
mouse_cerebellum_full	mouse	cerebellum	control	12	12-aso6	neuron	granule	subtype_fctgranule	-0.675488	0.0719911	-9.38294	6.41587e-21	0	1	0.868403	1.15154	#A9A9A9	1	14	21432	50038
mouse_cerebellum_full	mouse	cerebellum	control	12	12-aso6	glia	microglia	subtype_fctmicroglia	-1.4661	0.267788	-5.47486	4.3786e-08	0	1	0.591642	1.69021	#A9A9A9	11	4	66	196
mouse_cerebellum_full	mouse	cerebellum	control	12	12-aso6	neuron	MLI	subtype_fctMLI	-0.868865	0.0755581	-11.4993	1.3298e-30	0	1	0.862353	1.15962	#A9A9A9	3	12	1395	3274
mouse_cerebellum_full	mouse	cerebellum	control	12	12-aso6	glia	oligodendrocyte	subtype_fctoligodendrocyte	-0.234823	0.081506	-2.88105	0.00396348	0	1	0.852358	1.17322	#A9A9A9	9	6	556	1208
mouse_cerebellum_full	mouse	cerebellum	control	12	12-aso6	glia	OPC	subtype_fctOPC	-0.829635	0.149819	-5.53757	3.06689e-08	0	1	0.745545	1.3413	#A9A9A9	10	5	76	208
mouse_cerebellum_full	mouse	cerebellum	control	12	12-aso6	other	pericyte	subtype_fctpericyte	-1.81866	0.260094	-6.99232	2.70377e-12	0	1	0.600631	1.66492	#A9A9A9	14	1	96	246
mouse_cerebellum_full	mouse	cerebellum	control	12	12-aso6	neuron	PLI	subtype_fctPLI	-1.1335	0.136175	-8.32381	8.51822e-17	0	1	0.765751	1.30591	#A9A9A9	5	10	80	203
mouse_cerebellum_full	mouse	cerebellum	control	12	12-aso6	neuron	Purkinje	subtype_fctPurkinje	-2.15294	0.079949	-26.9289	1.00739e-159	0	1	0.854963	1.16964	#A9A9A9	2	13	703	1492
mouse_cerebellum_full	mouse	cerebellum	control	12	12-aso6	neuron	UBC	subtype_fctUBC	-0.814118	0.267794	-3.04009	0.00236509	0	1	0.591634	1.69023	#A9A9A9	6	9	13	51
mouse_cerebellum_full	mouse	cerebellum	ASO 6	12	12-aso6	glia	astrocyte	subtype_fctastrocyte:txcaso6	-0.538226	0.078925	-6.81946	9.1385e-12	-0.538226	0.583783	0.500116	0.681448	#41B6C4	8	7	985	1787
mouse_cerebellum_full	mouse	cerebellum	ASO 6	12	12-aso6	glia	Bergmann glia	subtype_fctBergmann glia:txcaso6	-0.330496	0.073965	-4.46828	7.88499e-06	-0.330496	0.718567	0.621596	0.830666	#41B6C4	7	8	2162	3729
mouse_cerebellum_full	mouse	cerebellum	ASO 6	12	12-aso6	other	endothelial stalk	subtype_fctendothelial stalk:txcaso6	-0.236282	0.106286	-2.22307	0.0262111	-0.236282	0.789558	0.641081	0.972423	#41B6C4	12	3	547	845
mouse_cerebellum_full	mouse	cerebellum	ASO 6	12	12-aso6	other	fibroblast	subtype_fctfibroblast:txcaso6	-0.253782	0.126737	-2.00243	0.0452384	-0.253782	0.775861	0.605208	0.994632	#41B6C4	13	2	740	967
mouse_cerebellum_full	mouse	cerebellum	ASO 6	12	12-aso6	neuron	Golgi	subtype_fctGolgi:txcaso6	-0.230123	0.113368	-2.02987	0.0423696	-0.230123	0.794436	0.63615	0.992106	#41B6C4	4	11	291	550
mouse_cerebellum_full	mouse	cerebellum	ASO 6	12	12-aso6	neuron	granule	subtype_fctgranule:txcaso6	-0.0853425	0.0669174	-1.27534	0.202189	-0.0853425	0.918198	0.805334	1.04688	#41B6C4	1	14	28606	50038
mouse_cerebellum_full	mouse	cerebellum	ASO 6	12	12-aso6	glia	microglia	subtype_fctmicroglia:txcaso6	-0.190986	0.333335	-0.572955	0.566675	-0.190986	0.826144	0.429853	1.58778	#41B6C4	11	4	130	196
mouse_cerebellum_full	mouse	cerebellum	ASO 6	12	12-aso6	neuron	MLI	subtype_fctMLI:txcaso6	-0.717095	0.0769471	-9.31932	1.17088e-20	-0.717095	0.488168	0.419829	0.567632	#41B6C4	3	12	1879	3274
mouse_cerebellum_full	mouse	cerebellum	ASO 6	12	12-aso6	glia	oligodendrocyte	subtype_fctoligodendrocyte:txcaso6	-0.698957	0.0926872	-7.54103	4.66266e-14	-0.698957	0.497104	0.414526	0.596132	#41B6C4	9	6	652	1208
mouse_cerebellum_full	mouse	cerebellum	ASO 6	12	12-aso6	glia	OPC	subtype_fctOPC:txcaso6	-0.402419	0.190045	-2.11749	0.0342184	-0.402419	0.6687	0.460749	0.970507	#41B6C4	10	5	132	208
mouse_cerebellum_full	mouse	cerebellum	ASO 6	12	12-aso6	other	pericyte	subtype_fctpericyte:txcaso6	-0.320048	0.349925	-0.914617	0.360393	-0.320048	0.726114	0.365719	1.44166	#41B6C4	14	1	150	246
mouse_cerebellum_full	mouse	cerebellum	ASO 6	12	12-aso6	neuron	PLI	subtype_fctPLI:txcaso6	-0.598481	0.184176	-3.24951	0.00115605	-0.598481	0.549646	0.3831	0.788595	#41B6C4	5	10	123	203
mouse_cerebellum_full	mouse	cerebellum	ASO 6	12	12-aso6	neuron	Purkinje	subtype_fctPurkinje:txcaso6	-0.534661	0.0868714	-6.15463	7.52534e-10	-0.534661	0.585868	0.494145	0.694616	#41B6C4	2	13	789	1492
mouse_cerebellum_full	mouse	cerebellum	ASO 6	12	12-aso6	neuron	UBC	subtype_fctUBC:txcaso6	-0.163008	0.302781	-0.538369	0.590322	-0.163008	0.849585	0.469331	1.53792	#41B6C4	6	9	38	51
mouse_cerebellum_full	mouse	cerebellum	control	12	12-asom	glia	astrocyte	(Intercept)	-2.08647	0.106861	-19.5251	6.71427e-85	0	1	0.811036	1.23299	#A9A9A9	8	7	802	1828
mouse_cerebellum_full	mouse	cerebellum	control	12	12-asom	glia	Bergmann glia	subtype_fctBergmann glia	0.287786	0.151119	1.90437	0.0568621	0	1	0.743648	1.34472	#A9A9A9	7	8	1567	2929
mouse_cerebellum_full	mouse	cerebellum	control	12	12-asom	other	endothelial stalk	subtype_fctendothelial stalk	-0.375366	0.151148	-2.48343	0.0130123	0	1	0.743606	1.3448	#A9A9A9	12	3	298	642
mouse_cerebellum_full	mouse	cerebellum	control	12	12-asom	other	fibroblast	subtype_fctfibroblast	0.131475	0.151159	0.869776	0.384423	0	1	0.743589	1.34483	#A9A9A9	13	2	227	618
mouse_cerebellum_full	mouse	cerebellum	control	12	12-asom	neuron	Golgi	subtype_fctGolgi	0.161097	0.151123	1.066	0.286424	0	1	0.743642	1.34473	#A9A9A9	4	11	259	515
mouse_cerebellum_full	mouse	cerebellum	control	12	12-asom	neuron	granule	subtype_fctgranule	-0.314355	0.151117	-2.08021	0.0375058	0	1	0.743651	1.34472	#A9A9A9	1	14	21432	44261
mouse_cerebellum_full	mouse	cerebellum	control	12	12-asom	glia	microglia	subtype_fctmicroglia	-0.381153	0.151338	-2.51855	0.0117839	0	1	0.743328	1.3453	#A9A9A9	11	4	66	225
mouse_cerebellum_full	mouse	cerebellum	control	12	12-asom	neuron	MLI	subtype_fctMLI	-0.115075	0.151119	-0.761486	0.446367	0	1	0.743648	1.34472	#A9A9A9	3	12	1395	2601
mouse_cerebellum_full	mouse	cerebellum	control	12	12-asom	glia	oligodendrocyte	subtype_fctoligodendrocyte	0.158641	0.151127	1.04972	0.293846	0	1	0.743636	1.34474	#A9A9A9	9	6	556	1665
mouse_cerebellum_full	mouse	cerebellum	control	12	12-asom	glia	OPC	subtype_fctOPC	-0.135143	0.151204	-0.893775	0.371442	0	1	0.743524	1.34495	#A9A9A9	10	5	76	193
mouse_cerebellum_full	mouse	cerebellum	control	12	12-asom	other	pericyte	subtype_fctpericyte	0.449791	0.151187	2.97507	0.00292926	0	1	0.743549	1.3449	#A9A9A9	14	1	96	186
mouse_cerebellum_full	mouse	cerebellum	control	12	12-asom	neuron	PLI	subtype_fctPLI	-0.196591	0.151174	-1.30042	0.193456	0	1	0.743567	1.34487	#A9A9A9	5	10	80	198
mouse_cerebellum_full	mouse	cerebellum	control	12	12-asom	neuron	Purkinje	subtype_fctPurkinje	1.03458	0.151117	6.84625	7.5812e-12	0	1	0.743651	1.34472	#A9A9A9	2	13	703	1197
mouse_cerebellum_full	mouse	cerebellum	control	12	12-asom	neuron	UBC	subtype_fctUBC	-0.373576	0.151567	-2.46476	0.0137107	0	1	0.742995	1.3459	#A9A9A9	6	9	13	278
mouse_cerebellum_full	mouse	cerebellum	Malat1 ASO	12	12-asom	glia	astrocyte	subtype_fctastrocyte:txcasom	-1.87832	0.151162	-12.4258	1.89247e-35	-1.87832	0.152847	0.113655	0.205555	#FF00FF	8	7	1026	1828
mouse_cerebellum_full	mouse	cerebellum	Malat1 ASO	12	12-asom	glia	Bergmann glia	subtype_fctBergmann glia:txcasom	-1.43969	0.151125	-9.52651	1.62653e-21	-1.43969	0.237001	0.176244	0.318704	#FF00FF	7	8	1362	2929
mouse_cerebellum_full	mouse	cerebellum	Malat1 ASO	12	12-asom	other	endothelial stalk	subtype_fctendothelial stalk:txcasom	-0.569209	0.151183	-3.76502	0.000166535	-0.569209	0.565973	0.420832	0.761173	#FF00FF	12	3	344	642
mouse_cerebellum_full	mouse	cerebellum	Malat1 ASO	12	12-asom	other	fibroblast	subtype_fctfibroblast:txcasom	-0.654644	0.151171	-4.33047	1.48792e-05	-0.654644	0.519627	0.38638	0.698826	#FF00FF	13	2	391	618
mouse_cerebellum_full	mouse	cerebellum	Malat1 ASO	12	12-asom	neuron	Golgi	subtype_fctGolgi:txcasom	-0.925769	0.151133	-6.1255	9.03965e-10	-0.925769	0.396227	0.294645	0.53283	#FF00FF	4	11	256	515
mouse_cerebellum_full	mouse	cerebellum	Malat1 ASO	12	12-asom	neuron	granule	subtype_fctgranule:txcasom	-0.550258	0.15111	-3.64144	0.000271115	-0.550258	0.576801	0.428944	0.775624	#FF00FF	1	14	22829	44261
mouse_cerebellum_full	mouse	cerebellum	Malat1 ASO	12	12-asom	glia	microglia	subtype_fctmicroglia:txcasom	-0.58656	0.151562	-3.87009	0.000108795	-0.58656	0.556238	0.413286	0.748635	#FF00FF	11	4	159	225
mouse_cerebellum_full	mouse	cerebellum	Malat1 ASO	12	12-asom	neuron	MLI	subtype_fctMLI:txcasom	-2.59895	0.151159	-17.1935	2.96988e-66	-2.59895	0.0743518	0.0552872	0.0999903	#FF00FF	3	12	1206	2601
mouse_cerebellum_full	mouse	cerebellum	Malat1 ASO	12	12-asom	glia	oligodendrocyte	subtype_fctoligodendrocyte:txcasom	-2.02298	0.151173	-13.3819	7.71972e-41	-2.02298	0.132261	0.0983451	0.177873	#FF00FF	9	6	1109	1665
mouse_cerebellum_full	mouse	cerebellum	Malat1 ASO	12	12-asom	glia	OPC	subtype_fctOPC:txcasom	-0.273021	0.151274	-1.80481	0.0711044	-0.273021	0.761077	0.565801	1.02375	#FF00FF	10	5	117	193
mouse_cerebellum_full	mouse	cerebellum	Malat1 ASO	12	12-asom	other	pericyte	subtype_fctpericyte:txcasom	-0.749194	0.15132	-4.95104	7.3817e-07	-0.749194	0.472748	0.351419	0.635965	#FF00FF	14	1	90	186
mouse_cerebellum_full	mouse	cerebellum	Malat1 ASO	12	12-asom	neuron	PLI	subtype_fctPLI:txcasom	-1.8711	0.151391	-12.3594	4.33433e-35	-1.8711	0.153954	0.114426	0.207135	#FF00FF	5	10	118	198
mouse_cerebellum_full	mouse	cerebellum	Malat1 ASO	12	12-asom	neuron	Purkinje	subtype_fctPurkinje:txcasom	-1.7839	0.151116	-11.8049	3.68396e-32	-1.7839	0.167982	0.12492	0.225888	#FF00FF	2	13	494	1197
mouse_cerebellum_full	mouse	cerebellum	Malat1 ASO	12	12-asom	neuron	UBC	subtype_fctUBC:txcasom	-0.637484	0.152204	-4.18836	2.80978e-05	-0.637484	0.528621	0.392273	0.712361	#FF00FF	6	9	265	278
mouse_cortex_full	mouse	cortex	control	2	2-aso1	glia	astrocyte	(Intercept)	-7.41381	0.127182	-58.2928	0	0	1	0.779368	1.28309	#A9A9A9	3	7	1665	3799
mouse_cortex_full	mouse	cortex	control	2	2-aso1	other	endothelial stalk	subtype_fctendothelial stalk	-1.15627	0.192156	-6.01737	1.77277e-09	0	1	0.686178	1.45735	#A9A9A9	7	3	313	693
mouse_cortex_full	mouse	cortex	control	2	2-aso1	neuron	excitatory	subtype_fctexcitatory	-1.35655	0.179321	-7.56494	3.88035e-14	0	1	0.703658	1.42114	#A9A9A9	1	9	21986	41345
mouse_cortex_full	mouse	cortex	control	2	2-aso1	other	fibroblast	subtype_fctfibroblast	-1.55363	0.233604	-6.65071	2.91677e-11	0	1	0.632639	1.58068	#A9A9A9	9	1	126	564
mouse_cortex_full	mouse	cortex	control	2	2-aso1	neuron	inhibitory	subtype_fctinhibitory	-1.78531	0.180249	-9.90472	3.97084e-23	0	1	0.70238	1.42373	#A9A9A9	2	8	2784	5500
mouse_cortex_full	mouse	cortex	control	2	2-aso1	glia	microglia	subtype_fctmicroglia	-1.50493	0.197314	-7.6271	2.401e-14	0	1	0.679276	1.47216	#A9A9A9	6	4	326	849
mouse_cortex_full	mouse	cortex	control	2	2-aso1	glia	oligodendrocyte	subtype_fctoligodendrocyte	-0.65111	0.183523	-3.54783	0.000388421	0	1	0.697886	1.4329	#A9A9A9	4	6	788	1439
mouse_cortex_full	mouse	cortex	control	2	2-aso1	glia	OPC	subtype_fctOPC	-1.28146	0.193359	-6.62736	3.41743e-11	0	1	0.684562	1.46079	#A9A9A9	5	5	244	579
mouse_cortex_full	mouse	cortex	control	2	2-aso1	other	pericyte	subtype_fctpericyte	-1.81925	0.254254	-7.15526	8.35155e-13	0	1	0.607545	1.64597	#A9A9A9	8	2	136	308
mouse_cortex_full	mouse	cortex	ASO 1	2	2-aso1	glia	astrocyte	subtype_fctastrocyte:txcaso1	-1.07889	0.180643	-5.97249	2.33665e-09	-1.07889	0.339974	0.238606	0.484405	#0909FF	3	7	2134	3799
mouse_cortex_full	mouse	cortex	ASO 1	2	2-aso1	other	endothelial stalk	subtype_fctendothelial stalk:txcaso1	-0.616179	0.210413	-2.92842	0.00340687	-0.616179	0.540004	0.357514	0.815645	#0909FF	7	3	380	693
mouse_cortex_full	mouse	cortex	ASO 1	2	2-aso1	neuron	excitatory	subtype_fctexcitatory:txcaso1	-0.715997	0.178841	-4.00354	6.24024e-05	-0.715997	0.488705	0.344205	0.693867	#0909FF	1	9	19359	41345
mouse_cortex_full	mouse	cortex	ASO 1	2	2-aso1	other	fibroblast	subtype_fctfibroblast:txcaso1	-0.567751	0.250509	-2.26639	0.0234274	-0.567751	0.566799	0.346893	0.92611	#0909FF	9	1	438	564
mouse_cortex_full	mouse	cortex	ASO 1	2	2-aso1	neuron	inhibitory	subtype_fctinhibitory:txcaso1	-0.753339	0.181485	-4.15098	3.3106e-05	-0.753339	0.470792	0.329874	0.671907	#0909FF	2	8	2716	5500
mouse_cortex_full	mouse	cortex	ASO 1	2	2-aso1	glia	microglia	subtype_fctmicroglia:txcaso1	-0.931507	0.220388	-4.22666	2.37187e-05	-0.931507	0.39396	0.255774	0.606802	#0909FF	6	4	523	849
mouse_cortex_full	mouse	cortex	ASO 1	2	2-aso1	glia	oligodendrocyte	subtype_fctoligodendrocyte:txcaso1	-1.83462	0.209765	-8.74607	2.20917e-18	-1.83462	0.159674	0.105848	0.240872	#0909FF	4	6	651	1439
mouse_cortex_full	mouse	cortex	ASO 1	2	2-aso1	glia	OPC	subtype_fctOPC:txcaso1	-1.13662	0.221765	-5.12534	2.97006e-07	-1.13662	0.320902	0.207781	0.495609	#0909FF	5	5	335	579
mouse_cortex_full	mouse	cortex	ASO 1	2	2-aso1	other	pericyte	subtype_fctpericyte:txcaso1	-1.00694	0.36915	-2.72773	0.00637727	-1.00694	0.365335	0.177203	0.753204	#0909FF	8	2	172	308
mouse_cortex_full	mouse	cortex	control	12	12-aso1	glia	astrocyte	(Intercept)	-7.36975	0.0796114	-92.5715	0	0	1	0.855529	1.16887	#A9A9A9	3	7	2055	3787
mouse_cortex_full	mouse	cortex	control	12	12-aso1	other	endothelial stalk	subtype_fctendothelial stalk	-1.14154	0.129516	-8.81392	1.20844e-18	0	1	0.775811	1.28897	#A9A9A9	7	3	326	705
mouse_cortex_full	mouse	cortex	control	12	12-aso1	neuron	excitatory	subtype_fctexcitatory	-1.30869	0.111837	-11.7018	1.24819e-31	0	1	0.803164	1.24508	#A9A9A9	1	9	20735	38569
mouse_cortex_full	mouse	cortex	control	12	12-aso1	other	fibroblast	subtype_fctfibroblast	-1.41273	0.141556	-9.97998	1.86505e-23	0	1	0.757717	1.31975	#A9A9A9	9	1	232	480
mouse_cortex_full	mouse	cortex	control	12	12-aso1	neuron	inhibitory	subtype_fctinhibitory	-1.65529	0.113093	-14.6365	1.64262e-48	0	1	0.801189	1.24815	#A9A9A9	2	8	2742	5230
mouse_cortex_full	mouse	cortex	control	12	12-aso1	glia	microglia	subtype_fctmicroglia	-1.76125	0.134391	-13.1054	3.06682e-39	0	1	0.768433	1.30135	#A9A9A9	6	4	673	1189
mouse_cortex_full	mouse	cortex	control	12	12-aso1	glia	oligodendrocyte	subtype_fctoligodendrocyte	-0.563903	0.117096	-4.81575	1.46651e-06	0	1	0.794928	1.25797	#A9A9A9	4	6	1467	2397
mouse_cortex_full	mouse	cortex	control	12	12-aso1	glia	OPC	subtype_fctOPC	-1.15172	0.124495	-9.25116	2.22064e-20	0	1	0.783483	1.27635	#A9A9A9	5	5	438	755
mouse_cortex_full	mouse	cortex	control	12	12-aso1	other	pericyte	subtype_fctpericyte	-1.62716	0.177212	-9.18199	4.232e-20	0	1	0.706572	1.41528	#A9A9A9	8	2	207	372
mouse_cortex_full	mouse	cortex	ASO 1	12	12-aso1	glia	astrocyte	subtype_fctastrocyte:txcaso1	-0.156116	0.113346	-1.37735	0.168404	-0.156116	0.85546	0.685046	1.06827	#0909FF	3	7	1732	3787
mouse_cortex_full	mouse	cortex	ASO 1	12	12-aso1	other	endothelial stalk	subtype_fctendothelial stalk:txcaso1	0.0188645	0.143417	0.131537	0.895351	0.0188645	1.01904	0.769337	1.3498	#0909FF	7	3	379	705
mouse_cortex_full	mouse	cortex	ASO 1	12	12-aso1	neuron	excitatory	subtype_fctexcitatory:txcaso1	-0.256464	0.111146	-2.30745	0.02103	-0.256464	0.773783	0.622316	0.962115	#0909FF	1	9	17834	38569
mouse_cortex_full	mouse	cortex	ASO 1	12	12-aso1	other	fibroblast	subtype_fctfibroblast:txcaso1	-0.0592285	0.171963	-0.344426	0.730526	-0.0592285	0.942491	0.672825	1.32024	#0909FF	9	1	248	480
mouse_cortex_full	mouse	cortex	ASO 1	12	12-aso1	neuron	inhibitory	subtype_fctinhibitory:txcaso1	-0.144802	0.114083	-1.26927	0.204344	-0.144802	0.865194	0.691841	1.08198	#0909FF	2	8	2488	5230
mouse_cortex_full	mouse	cortex	ASO 1	12	12-aso1	glia	microglia	subtype_fctmicroglia:txcaso1	0.0913419	0.152022	0.600848	0.547941	0.0913419	1.09564	0.813333	1.47595	#0909FF	6	4	516	1189
mouse_cortex_full	mouse	cortex	ASO 1	12	12-aso1	glia	oligodendrocyte	subtype_fctoligodendrocyte:txcaso1	-0.156733	0.124999	-1.25388	0.209887	-0.156733	0.854933	0.669165	1.09227	#0909FF	4	6	930	2397
mouse_cortex_full	mouse	cortex	ASO 1	12	12-aso1	glia	OPC	subtype_fctOPC:txcaso1	-0.0479438	0.140135	-0.342126	0.732256	-0.0479438	0.953187	0.724261	1.25447	#0909FF	5	5	317	755
mouse_cortex_full	mouse	cortex	ASO 1	12	12-aso1	other	pericyte	subtype_fctpericyte:txcaso1	0.0304152	0.232664	0.130726	0.895992	0.0304152	1.03088	0.653379	1.6265	#0909FF	8	2	165	372
mouse_cortex_full	mouse	cortex	control	2	2-aso6	glia	astrocyte	(Intercept)	-7.41383	0.102702	-72.1879	0	0	1	0.817674	1.22298	#A9A9A9	3	7	1665	3310
mouse_cortex_full	mouse	cortex	control	2	2-aso6	other	endothelial stalk	subtype_fctendothelial stalk	-1.15859	0.159993	-7.24149	4.43787e-13	0	1	0.730825	1.36832	#A9A9A9	7	3	313	562
mouse_cortex_full	mouse	cortex	control	2	2-aso6	neuron	excitatory	subtype_fctexcitatory	-1.35656	0.144571	-9.38335	6.39096e-21	0	1	0.753253	1.32758	#A9A9A9	1	9	21986	36491
mouse_cortex_full	mouse	cortex	control	2	2-aso6	other	fibroblast	subtype_fctfibroblast	-1.5545	0.205063	-7.58057	3.44031e-14	0	1	0.669036	1.49469	#A9A9A9	9	1	126	425
mouse_cortex_full	mouse	cortex	control	2	2-aso6	neuron	inhibitory	subtype_fctinhibitory	-1.78558	0.145721	-12.2535	1.60941e-34	0	1	0.751558	1.33057	#A9A9A9	2	8	2784	4849
mouse_cortex_full	mouse	cortex	control	2	2-aso6	glia	microglia	subtype_fctmicroglia	-1.52266	0.165964	-9.17463	4.5313e-20	0	1	0.722323	1.38442	#A9A9A9	6	4	326	974
mouse_cortex_full	mouse	cortex	control	2	2-aso6	glia	oligodendrocyte	subtype_fctoligodendrocyte	-0.651328	0.149709	-4.35061	1.35759e-05	0	1	0.745705	1.34101	#A9A9A9	4	6	788	1777
mouse_cortex_full	mouse	cortex	control	2	2-aso6	glia	OPC	subtype_fctOPC	-1.28885	0.161619	-7.97465	1.52813e-15	0	1	0.7285	1.37268	#A9A9A9	5	5	244	559
mouse_cortex_full	mouse	cortex	control	2	2-aso6	other	pericyte	subtype_fctpericyte	-1.82219	0.230215	-7.91519	2.46878e-15	0	1	0.636856	1.57021	#A9A9A9	8	2	136	275
mouse_cortex_full	mouse	cortex	ASO 6	2	2-aso6	glia	astrocyte	subtype_fctastrocyte:txcaso6	-0.807346	0.147087	-5.48889	4.04478e-08	-0.807346	0.44604	0.334328	0.59508	#41B6C4	3	7	1645	3310
mouse_cortex_full	mouse	cortex	ASO 6	2	2-aso6	other	endothelial stalk	subtype_fctendothelial stalk:txcaso6	-0.809761	0.197076	-4.10888	3.97577e-05	-0.809761	0.444964	0.302395	0.654751	#41B6C4	7	3	249	562
mouse_cortex_full	mouse	cortex	ASO 6	2	2-aso6	neuron	excitatory	subtype_fctexcitatory:txcaso6	-1.03973	0.144392	-7.20077	5.98724e-13	-1.03973	0.353549	0.266405	0.469198	#41B6C4	1	9	14505	36491
mouse_cortex_full	mouse	cortex	ASO 6	2	2-aso6	other	fibroblast	subtype_fctfibroblast:txcaso6	-0.541101	0.235551	-2.29717	0.0216088	-0.541101	0.582107	0.366861	0.923642	#41B6C4	9	1	299	425
mouse_cortex_full	mouse	cortex	ASO 6	2	2-aso6	neuron	inhibitory	subtype_fctinhibitory:txcaso6	-0.90764	0.15083	-6.01765	1.76963e-09	-0.90764	0.403475	0.300214	0.542255	#41B6C4	2	8	2065	4849
mouse_cortex_full	mouse	cortex	ASO 6	2	2-aso6	glia	microglia	subtype_fctmicroglia:txcaso6	-1.40946	0.20998	-6.71235	1.91514e-11	-1.40946	0.244275	0.161862	0.368651	#41B6C4	6	4	648	974
mouse_cortex_full	mouse	cortex	ASO 6	2	2-aso6	glia	oligodendrocyte	subtype_fctoligodendrocyte:txcaso6	-1.42228	0.17072	-8.33106	8.01249e-17	-1.42228	0.241164	0.172582	0.337	#41B6C4	4	6	989	1777
mouse_cortex_full	mouse	cortex	ASO 6	2	2-aso6	glia	OPC	subtype_fctOPC:txcaso6	-0.931774	0.19269	-4.83561	1.32738e-06	-0.931774	0.393855	0.269971	0.574585	#41B6C4	5	5	315	559
mouse_cortex_full	mouse	cortex	ASO 6	2	2-aso6	other	pericyte	subtype_fctpericyte:txcaso6	-0.947843	0.365688	-2.59195	0.00954342	-0.947843	0.387576	0.189271	0.793653	#41B6C4	8	2	139	275
mouse_cortex_full	mouse	cortex	control	3	3-aso6	glia	astrocyte	(Intercept)	-7.61364	0.0423123	-179.939	0	0	1	0.920415	1.08647	#A9A9A9	3	7	5225	8181
mouse_cortex_full	mouse	cortex	control	3	3-aso6	other	endothelial stalk	subtype_fctendothelial stalk	-0.843051	0.0791225	-10.655	1.65222e-26	0	1	0.856349	1.16775	#A9A9A9	7	3	571	956
mouse_cortex_full	mouse	cortex	control	3	3-aso6	neuron	excitatory	subtype_fctexcitatory	-1.23597	0.0589809	-20.9553	1.67748e-97	0	1	0.890831	1.12255	#A9A9A9	1	9	39629	62026
mouse_cortex_full	mouse	cortex	control	3	3-aso6	other	fibroblast	subtype_fctfibroblast	-1.45338	0.135939	-10.6914	1.1166e-26	0	1	0.766105	1.3053	#A9A9A9	9	1	246	494
mouse_cortex_full	mouse	cortex	control	3	3-aso6	neuron	inhibitory	subtype_fctinhibitory	-1.56959	0.0607199	-25.8497	2.45159e-147	0	1	0.8878	1.12638	#A9A9A9	2	8	5300	8511
mouse_cortex_full	mouse	cortex	control	3	3-aso6	glia	microglia	subtype_fctmicroglia	-1.55169	0.0982315	-15.7963	3.29888e-56	0	1	0.824869	1.21231	#A9A9A9	6	4	687	1238
mouse_cortex_full	mouse	cortex	control	3	3-aso6	glia	oligodendrocyte	subtype_fctoligodendrocyte	-0.725708	0.063468	-11.4342	2.82021e-30	0	1	0.883031	1.13246	#A9A9A9	4	6	3686	5469
mouse_cortex_full	mouse	cortex	control	3	3-aso6	glia	OPC	subtype_fctOPC	-1.32736	0.0774184	-17.1453	6.81139e-66	0	1	0.859214	1.16385	#A9A9A9	5	5	956	1535
mouse_cortex_full	mouse	cortex	control	3	3-aso6	other	pericyte	subtype_fctpericyte	-1.56142	0.147209	-10.6069	2.76858e-26	0	1	0.749369	1.33446	#A9A9A9	8	2	294	537
mouse_cortex_full	mouse	cortex	ASO 6	3	3-aso6	glia	astrocyte	subtype_fctastrocyte:txcaso6	-0.468779	0.0710554	-6.59737	4.18529e-11	-0.468779	0.625766	0.544414	0.719274	#41B6C4	3	7	2956	8181
mouse_cortex_full	mouse	cortex	ASO 6	3	3-aso6	other	endothelial stalk	subtype_fctendothelial stalk:txcaso6	-0.336196	0.11435	-2.94006	0.00328144	-0.336196	0.714483	0.571028	0.893978	#41B6C4	7	3	385	956
mouse_cortex_full	mouse	cortex	ASO 6	3	3-aso6	neuron	excitatory	subtype_fctexcitatory:txcaso6	-0.528572	0.0683141	-7.73737	1.01491e-14	-0.528572	0.589446	0.515579	0.673896	#41B6C4	1	9	22397	62026
mouse_cortex_full	mouse	cortex	ASO 6	3	3-aso6	other	fibroblast	subtype_fctfibroblast:txcaso6	0.141426	0.177687	0.795925	0.426076	0.141426	1.15191	0.813154	1.6318	#41B6C4	9	1	248	494
mouse_cortex_full	mouse	cortex	ASO 6	3	3-aso6	neuron	inhibitory	subtype_fctinhibitory:txcaso6	-0.462346	0.0735237	-6.2884	3.20756e-10	-0.462346	0.629804	0.545283	0.727426	#41B6C4	2	8	3211	8511
mouse_cortex_full	mouse	cortex	ASO 6	3	3-aso6	glia	microglia	subtype_fctmicroglia:txcaso6	-0.598155	0.15622	-3.82894	0.000128697	-0.598155	0.549825	0.404809	0.746791	#41B6C4	6	4	551	1238
mouse_cortex_full	mouse	cortex	ASO 6	3	3-aso6	glia	oligodendrocyte	subtype_fctoligodendrocyte:txcaso6	-0.620564	0.0862973	-7.19101	6.4316e-13	-0.620564	0.537641	0.453979	0.63672	#41B6C4	4	6	1783	5469
mouse_cortex_full	mouse	cortex	ASO 6	3	3-aso6	glia	OPC	subtype_fctOPC:txcaso6	-0.185278	0.109897	-1.68592	0.0918112	-0.185278	0.830873	0.669869	1.03057	#41B6C4	5	5	579	1535
mouse_cortex_full	mouse	cortex	ASO 6	3	3-aso6	other	pericyte	subtype_fctpericyte:txcaso6	-0.254757	0.232552	-1.09548	0.273305	-0.254757	0.775105	0.491373	1.22267	#41B6C4	8	2	243	537
mouse_cortex_full	mouse	cortex	control	12	12-aso6	glia	astrocyte	(Intercept)	-7.36994	0.0553269	-133.207	0	0	1	0.897234	1.11454	#A9A9A9	3	7	2055	3666
mouse_cortex_full	mouse	cortex	control	12	12-aso6	other	endothelial stalk	subtype_fctendothelial stalk	-1.14254	0.100715	-11.3443	7.91427e-30	0	1	0.820864	1.21823	#A9A9A9	7	3	326	679
mouse_cortex_full	mouse	cortex	control	12	12-aso6	neuron	excitatory	subtype_fctexcitatory	-1.30848	0.0771634	-16.9572	1.70247e-64	0	1	0.859643	1.16327	#A9A9A9	1	9	20735	37424
mouse_cortex_full	mouse	cortex	control	12	12-aso6	other	fibroblast	subtype_fctfibroblast	-1.42167	0.115893	-12.2671	1.36085e-34	0	1	0.796804	1.25501	#A9A9A9	9	1	232	461
mouse_cortex_full	mouse	cortex	control	12	12-aso6	neuron	inhibitory	subtype_fctinhibitory	-1.65429	0.0789666	-20.9493	1.90469e-97	0	1	0.856611	1.16739	#A9A9A9	2	8	2742	4970
mouse_cortex_full	mouse	cortex	control	12	12-aso6	glia	microglia	subtype_fctmicroglia	-1.77457	0.106314	-16.6917	1.50513e-62	0	1	0.811905	1.23167	#A9A9A9	6	4	673	1118
mouse_cortex_full	mouse	cortex	control	12	12-aso6	glia	oligodendrocyte	subtype_fctoligodendrocyte	-0.561053	0.0838806	-6.68871	2.25147e-11	0	1	0.8484	1.17869	#A9A9A9	4	6	1467	2677
mouse_cortex_full	mouse	cortex	control	12	12-aso6	glia	OPC	subtype_fctOPC	-1.15212	0.0942399	-12.2254	2.27483e-34	0	1	0.831348	1.20287	#A9A9A9	5	5	438	729
mouse_cortex_full	mouse	cortex	control	12	12-aso6	other	pericyte	subtype_fctpericyte	-1.62022	0.156074	-10.3811	3.02132e-25	0	1	0.736461	1.35784	#A9A9A9	8	2	207	349
mouse_cortex_full	mouse	cortex	ASO 6	12	12-aso6	glia	astrocyte	subtype_fctastrocyte:txcaso6	-0.503795	0.0810803	-6.21353	5.18083e-10	-0.503795	0.604233	0.515453	0.708305	#41B6C4	3	7	1611	3666
mouse_cortex_full	mouse	cortex	ASO 6	12	12-aso6	other	endothelial stalk	subtype_fctendothelial stalk:txcaso6	-0.325782	0.123371	-2.64066	0.00827451	-0.325782	0.721963	0.566893	0.919451	#41B6C4	7	3	353	679
mouse_cortex_full	mouse	cortex	ASO 6	12	12-aso6	neuron	excitatory	subtype_fctexcitatory:txcaso6	-0.4369	0.0763639	-5.72129	1.05718e-08	-0.4369	0.646036	0.556231	0.750339	#41B6C4	1	9	16689	37424
mouse_cortex_full	mouse	cortex	ASO 6	12	12-aso6	other	fibroblast	subtype_fctfibroblast:txcaso6	-0.368678	0.156909	-2.34963	0.0187923	-0.368678	0.691648	0.508538	0.94069	#41B6C4	9	1	229	461
mouse_cortex_full	mouse	cortex	ASO 6	12	12-aso6	neuron	inhibitory	subtype_fctinhibitory:txcaso6	-0.561424	0.0825735	-6.79908	1.05291e-11	-0.561424	0.570396	0.485166	0.6706	#41B6C4	2	8	2228	4970
mouse_cortex_full	mouse	cortex	ASO 6	12	12-aso6	glia	microglia	subtype_fctmicroglia:txcaso6	-0.286541	0.143723	-1.9937	0.0461847	-0.286541	0.750856	0.566526	0.995163	#41B6C4	6	4	445	1118
mouse_cortex_full	mouse	cortex	ASO 6	12	12-aso6	glia	oligodendrocyte	subtype_fctoligodendrocyte:txcaso6	-1.01232	0.104352	-9.70104	2.98441e-22	-1.01232	0.363374	0.296162	0.445839	#41B6C4	4	6	1210	2677
mouse_cortex_full	mouse	cortex	ASO 6	12	12-aso6	glia	OPC	subtype_fctOPC:txcaso6	-0.344968	0.120904	-2.85324	0.00432759	-0.344968	0.708243	0.558816	0.897627	#41B6C4	5	5	291	729
mouse_cortex_full	mouse	cortex	ASO 6	12	12-aso6	other	pericyte	subtype_fctpericyte:txcaso6	-0.520348	0.259136	-2.00801	0.0446418	-0.520348	0.594314	0.357634	0.987626	#41B6C4	8	2	142	349
mouse_thalamus_full	mouse	thalamus	control	3	3-aso6	glia	astrocyte	(Intercept)	-6.90142	0.124348	-55.5008	0	0	1	0.783709	1.27598	#A9A9A9	3	7	4898	6985
mouse_thalamus_full	mouse	thalamus	control	3	3-aso6	other	endothelial stalk	subtype_fctendothelial stalk	-1.3422	0.183432	-7.31716	2.53276e-13	0	1	0.698012	1.43264	#A9A9A9	7	3	491	759
mouse_thalamus_full	mouse	thalamus	control	3	3-aso6	other	ependymal	subtype_fctependymal	-0.718255	0.276328	-2.59928	0.00934186	0	1	0.581821	1.71874	#A9A9A9	9	1	39	297
mouse_thalamus_full	mouse	thalamus	control	3	3-aso6	neuron	excitatory	subtype_fctexcitatory	-1.56717	0.175708	-8.91915	4.69875e-19	0	1	0.708659	1.41112	#A9A9A9	1	9	20105	30769
mouse_thalamus_full	mouse	thalamus	control	3	3-aso6	neuron	inhibitory	subtype_fctinhibitory	-1.40691	0.17931	-7.84623	4.28716e-15	0	1	0.703673	1.42112	#A9A9A9	2	8	2147	3466
mouse_thalamus_full	mouse	thalamus	control	3	3-aso6	glia	microglia	subtype_fctmicroglia	-1.71768	0.188162	-9.12873	6.93092e-20	0	1	0.69157	1.44599	#A9A9A9	6	4	710	936
mouse_thalamus_full	mouse	thalamus	control	3	3-aso6	glia	oligodendrocyte	subtype_fctoligodendrocyte	-1.10229	0.176224	-6.25506	3.97362e-10	0	1	0.707942	1.41255	#A9A9A9	4	6	6111	9613
mouse_thalamus_full	mouse	thalamus	control	3	3-aso6	glia	OPC	subtype_fctOPC	-1.5217	0.179273	-8.48815	2.09947e-17	0	1	0.703724	1.42101	#A9A9A9	5	5	1046	1470
mouse_thalamus_full	mouse	thalamus	control	3	3-aso6	other	pericyte	subtype_fctpericyte	-2.09304	0.215474	-9.71367	2.63666e-22	0	1	0.655524	1.5255	#A9A9A9	8	2	312	487
mouse_thalamus_full	mouse	thalamus	ASO 6	3	3-aso6	glia	astrocyte	subtype_fctastrocyte:txcaso6	-0.853722	0.19106	-4.46836	7.88233e-06	-0.853722	0.425827	0.292822	0.619246	#41B6C4	3	7	2087	6985
mouse_thalamus_full	mouse	thalamus	ASO 6	3	3-aso6	other	endothelial stalk	subtype_fctendothelial stalk:txcaso6	-0.456361	0.213401	-2.13851	0.0324755	-0.456361	0.633585	0.417021	0.962615	#41B6C4	7	3	268	759
mouse_thalamus_full	mouse	thalamus	ASO 6	3	3-aso6	other	ependymal	subtype_fctependymal:txcaso6	-0.787291	0.299376	-2.62977	0.00854423	-0.787291	0.455076	0.253078	0.818302	#41B6C4	9	1	258	297
mouse_thalamus_full	mouse	thalamus	ASO 6	3	3-aso6	neuron	excitatory	subtype_fctexcitatory:txcaso6	-0.666571	0.189755	-3.51279	0.000443425	-0.666571	0.513466	0.353991	0.744787	#41B6C4	1	9	10664	30769
mouse_thalamus_full	mouse	thalamus	ASO 6	3	3-aso6	neuron	inhibitory	subtype_fctinhibitory:txcaso6	-0.600963	0.195391	-3.0757	0.0021001	-0.600963	0.548283	0.373842	0.804122	#41B6C4	2	8	1319	3466
mouse_thalamus_full	mouse	thalamus	ASO 6	3	3-aso6	glia	microglia	subtype_fctmicroglia:txcaso6	-1.07177	0.284422	-3.76824	0.000164402	-1.07177	0.342401	0.196081	0.59791	#41B6C4	6	4	226	936
mouse_thalamus_full	mouse	thalamus	ASO 6	3	3-aso6	glia	oligodendrocyte	subtype_fctoligodendrocyte:txcaso6	-0.966075	0.191916	-5.03385	4.80731e-07	-0.966075	0.380574	0.261264	0.554368	#41B6C4	4	6	3502	9613
mouse_thalamus_full	mouse	thalamus	ASO 6	3	3-aso6	glia	OPC	subtype_fctOPC:txcaso6	-1.02843	0.214923	-4.78511	1.7089e-06	-1.02843	0.357568	0.234648	0.544881	#41B6C4	5	5	424	1470
mouse_thalamus_full	mouse	thalamus	ASO 6	3	3-aso6	other	pericyte	subtype_fctpericyte:txcaso6	-0.423737	0.296809	-1.42764	0.153395	-0.423737	0.654596	0.365872	1.17116	#41B6C4	8	2	175	487

[truncated: 14 more sheets: s10, s11, s12, s13, s14, s15, s16, s17, s18, s19, s20, s21, s22, s23]
